# Supplementary material for: Air monitoring by nanopore sequencing
Source: ISME Commun. 2024 Jul 16;4(1):ycae099. doi: 10.1093/ismeco/ycae099 (PMC11287864; doi:10.1093/ismeco/ycae099)
Supplement: Supplementary_Table_1_ycae099 [file supplementary_table_1_ycae099.xlsx]

## Sheet: pilot_study
Sample ID	Sampling date	Temp. (℃)	RH (%)	Start time of sampling	End time of sampling	Sampling duration (h)	Sampled air (m3)	Total DNA (ng)	DNA (ng/m3)	Total reads	Reads after filtering	Median read length	Read N50	Reads mapped to phylum	Reads mapped to genus	Reads mapped to top 20 genera	# contigs	# bases in contigs	Median contig length	N50 contig
Gh1h - 1	11.04.2023	24	63	13:08:00	14:08:00	1	18	37.2	2.06	25770	17173	1112	3043	10869	8726	4876	19	130911	6760	7944
Gh1h - 2	11.04.2023	24	63	14:10:00	15:00:00	1	18	24	1.33	41613	32393	656	1729	17085	13489	6656	2	4745	2373	2379
Gh1h - 3	11.04.2023	24	63	15:12:00	16:12:00	1	18	20.4	1.13	65796	53888	807	2254	36111	30139	18008	113	651225	4603	7368
Gh3h - 1	11.04.2023	24	63	18:20:00	21:20:00	3	54	130.2	2.41	30292	27991	1078	5428	17930	15274	9273	40	297013	6837	8261
Gh1h - 4	12.04.2023	24	63	10:15:00	11:15:00	1	18	22.8	1.27	17727	12673	746	1979	6388	5450	2784	1	2354	2354	2354
Gh1h - 5	12.04.2023	24	63	11:20:00	12:20:00	1	18	17.7	0.98	27475	20778	851	2420	11694	9303	4713	1	3412	3412	3412
Gh1h - 6	12.04.2023	24	63	12:25:00	13:23:00	1	18	29.7	1.65	9504	7076	855	3251	4804	4004	2347	2	14567	7284	11878
Gh3h - 2	12.04.2023	24	63	15:35:00	18:35:00	3	54	179.4	3.32	46009	34892	1125	4677	23219	19530	11436	105	1171278	7444	18231
Gh1h - 7	13.04.2023	24	63	09:23:00	10:23:00	1	18	50.7	2.82	33560	26297	918	2726	16107	12866	6620	28	156346	4638	6825
Gh1h - 8	13.04.2023	24	63	10:29:00	11:29:00	1	18	24.3	1.35	23503	19151	858	3013	12612	10343	5748	18	84478	3570	5998
Gh1h - 9	13.04.2023	24	63	11:29:00	12:29:00	1	18	19.8	1.1	19144	14379	928	3202	9714	8116	4884	7	33219	4179	5198
Gh3h - 3	13.04.2023	24	63	14:50:00	17:50:00	3	54	153.9	2.85	71534	43577	1137	4918	28895	24577	14906	219	3033565	10308	19497
Nat3h - 1	05.06.2023	23	42	12:18:00	15:18:00	3	54	429	7.94	207864	141786	1107	3344	73619	53129	29245	263	813186	2321	4750
Nat6h - 1	06.06.2023	21	58	10:38:00	16:38:00	6	108	309	2.86	180453	120764	1467	4213	71524	57217	29771	89	375416	3509	5836
Nat3h - 2	07.06.023	21	49	12:08:00	15:08:00	3	54	218.1	4.04	286861	208682	1589	4240	145726	122089	73266	238	1676911	5154	8738
Nat6h - 2	08.06.2023	24	71	10:31:00	16:31:00	6	108	543	5.03	236736	157520	1482	4829	93597	75623	40214	118	539266	3495	5695
Nat3h - 3	09.06.2023	24	47	12:00:00	15:00:00	3	54	531	9.83	228927	169004	1565	4282	109440	90759	50468	113	679049	4310	8715
Nat6h - 3	10.06.2023	25	48	10:37:00	16:37:00	6	108	675	6.25	223318	152089	1706	5437	103660	86946	51306	144	1101684	5764	10316

## Sheet: urban_study
Sample ID	Sampling date	Temp. (℃)	RH (%)	Start time of sampling	End time of sampling	Sampling duration (h)	Sampled air (m3)	Total DNA (ng)	DNA (ng/m3)	Total reads	Reads after filtering	Median read length	Read N50	Reads mapped to phylum	Reads mapped to genus	Reads mapped to top 20 genera	# contigs	# bases in contigs	Median contig length	N50 contig
Residential area - 1	17.10.2023	24.44	57.01	10:00:00	13:00:00	3	54	112.5	2.08	43849	39989	2203	5725	35471	31928	15635	27	167452	5176	9130
Residential area - 2	17.10.2023	24.44	57.01	10:00:00	13:00:00	3	54	132.9	2.46	50093	45876	2457	6173	40510	36221	18403	21	193917	5102	7683
Residential area - 3	19.10.2023	19.57	43.62	13:35:00	16:35:00	3	54	114.9	2.13	43711	40065	2699	6856	35374	31642	16009	9	230810	6809	9216
Residential area - 4	19.10.2023	19.57	43.62	13:35:00	16:35:00	3	54	81.9	1.52	81171	74286	2292	5848	65623	58422	29754	87	777045	5112	8774
Residential area - 5	30.10.2023	15.63	45.71	14:30:00	17:30:00	3	54	80.7	1.49	45659	41515	2585	6855	36699	32696	16651	1	286459	12067	6228
Residential area - 6	30.10.2023	15.63	45.71	14:30:00	17:30:00	3	54	103.5	1.92	59744	54887	2522	6433	48486	43057	21715	54	436933	5686	9629
City center - 1	19.10.2023	23.42	69.66	10:00:00	13:00:00	3	54	121.5	2.25	65614	59754	2448	5497	49225	41270	20569	2030	71519	7768	23111
City center - 2	19.10.2023	23.42	69.66	10:00:00	13:00:00	3	54	84.3	1.56	75356	68140	1929.5	4456	56812	48089	23566	518	99866	9916	20135
City center - 3	31.10.2023	25.19	56.77	12:20:00	15:20:00	3	54	108.3	2.01	94213	85724	2564	5985	72018	61510	29475	1223	206056	7970	22816
City center - 4	31.10.2023	25.19	56.77	12:20:00	15:20:00	3	54	146.4	2.71	49004	44499	2379	5476	37251	31620	15757	40	95578	5516	9532
City center - 5	03.11.2023	21.34	68.17	09:30:00	12:30:00	3	54	153.6	2.84	62550	56327	2254	5313	46573	39080	19202	160	40454	8149	13163
City center - 6	03.11.2023	21.34	68.17	09:30:00	12:30:00	3	54	171.9	3.18	100045	92157	2550	5740	77345	66129	33089	150	214791	9116	16101
Green belt - 1	18.10.2023	23.34	76.57	10:00:00	13:00:00	3	54	951	17.61	135428	119464	1685	4456	99066	83311	45860	21	171012	7244	9559
Green belt - 2	18.10.2023	23.34	76.57	10:00:00	13:00:00	3	54	185.4	3.43	114807	102742	1992	5378	85363	72125	39941	23	136235	7413	9587
Green belt - 3	30.10.2023	18.92	72.95	10:50:00	13:50:00	3	54	402	7.44	94145	84141	1988	5588	70352	59343	32767	27	67313	7206	10259
Green belt - 4	30.10.2023	18.92	72.95	10:50:00	13:50:00	3	54	259.5	4.81	187994	167968	1887	4960	140078	118155	65623	89	574758	7063	11169
Green belt - 5	03.11.2023	14.82	46.75	13:20:00	16:20:00	3	54	293.4	5.43	33673	30296	2070	5550	25422	21546	12043	26	6228	8523	14928
Green belt - 6	03.11.2023	14.82	46.75	13:20:00	16:20:00	3	54	342	6.33	158602	141901	1911	4972	118306	99693	54687	45	363048	8193	11695
Urban beach - 1	18.10.2023	26.65	63.6	14:10:00	17:10:00	3	54	187.2	3.47	422099	380343	1658	4800	342261	312407	166902	13	30534316	5116	6844
Urban beach - 2	18.10.2023	26.65	63.6	14:10:00	17:10:00	3	54	318	5.89	117119	104779	1327	4221	95033	87632	51274	18	7271861	4801	6586
Urban beach - 3	20.10.2023	22.6	45.05	15:30:00	18:30:00	3	54	283.5	5.25	332698	300321	1629	4524	267307	241280	124866	24	16891833	8253	9703
Urban beach - 4	20.10.2023	22.6	45.05	15:30:00	18:30:00	3	54	110.4	2.04	39194	34878	1528.5	4868	31198	28368	15354	13	291836	7472	9810
Urban beach - 5	31.10.2023	15.95	54.7	08:30:00	11:30:00	3	54	627	11.61	65119	57261	1414	5009	51713	47192	26268	8	1601531	4793	6478
Urban beach - 6	31.10.2023	15.95	54.7	08:30:00	11:30:00	3	54	306	5.67	48933	43667	1394	4879	39878	36889	22438	39	1794682	5219	5568
Outer belt- 1	17.10.2023	25.23	65.44	13:50:00	16:50:00	3	54	77.1	1.43	138267	109827	530	2356	97228	87708	44428	63	270455	3000	4929
Outer belt- 2	17.10.2023	25.23	65.44	13:50:00	16:50:00	3	54	95.1	1.76	189384	158515	770	2887	140694	127596	64816	373	2309341	4848	8085
Outer belt- 3	20.10.2023	22.2	44.51	11:30:00	14:30:00	3	54	54.3	1.01	45282	35563	505	2546	31210	27737	13744	9	23260	2568	2643
Outer belt- 4	20.10.2023	22.2	44.51	11:30:00	14:30:00	3	54	62.1	1.15	111804	90178	578	2810	79769	71956	36144	29	118343	3614	4810
Outer belt- 5	02.11.2023	21.12	62.82	09:10:00	12:10:00	3	54	72.3	1.34	71001	61346	1138	3779	53507	47797	22847	45	228402	4838	5558
Outer belt- 6	02.11.2023	21.12	62.82	09:10:00	12:10:00	3	54	44.4	0.82	154362	121917	411	2611	109162	99291	57756	166	955605	4852	7316
