# Supplementary material for: Air monitoring by nanopore sequencing
Source: ISME Commun. 2024 Jul 16;4(1):ycae099. doi: 10.1093/ismeco/ycae099 (PMC11287864; doi:10.1093/ismeco/ycae099)
Supplement: Supplementary_Table_2_ycae099 [file supplementary_table_2_ycae099.xlsx]

## Sheet: Tabelle1
date	time	tsp	pm10[ug/m3]	pmM2.5[ug/m3]	location	sample_event
2023-10-17	10:09:23	61.3	2024-08-19	2024-09-08	Residential area	A
2023-10-17	10:10:23	22	18	2024-01-08	Residential area	A
2023-10-17	10:11:23	2024-01-27	2024-08-19	2024-05-08	Residential area	A
2023-10-17	10:12:23	2024-01-27	21	2024-08-08	Residential area	A
2023-10-17	10:13:23	33	2024-07-17	2024-04-08	Residential area	A
2023-10-17	10:14:23	2024-08-23	2024-04-19	2024-01-09	Residential area	A
2023-10-17	10:15:23	2024-05-23	18	2024-03-09	Residential area	A
2023-10-17	10:16:23	60.5	2024-08-17	2024-04-09	Residential area	A
2023-10-17	10:17:23	2024-07-31	2024-07-19	2024-08-09	Residential area	A
2023-10-17	10:18:23	2024-09-26	2024-07-19	2024-04-09	Residential area	A
2023-10-17	10:19:23	94.9	2024-05-20	2024-06-09	Residential area	A
2023-10-17	10:20:23	2024-04-30	2024-06-23	2024-01-10	Residential area	A
2023-10-17	10:21:23	48.7	2024-01-22	12	Residential area	A
2023-10-17	10:22:23	57.4	2024-01-26	12	Residential area	A
2023-10-17	10:23:23	99.3	2024-06-21	2024-02-10	Residential area	A
2023-10-17	10:24:23	38.8	2024-02-22	10	Residential area	A
2023-10-17	10:25:23	2024-04-30	2024-05-22	2024-02-11	Residential area	A
2023-10-17	10:26:23	108.8	32.2	2024-08-10	Residential area	A
2023-10-17	10:27:23	60.1	2024-06-26	11	Residential area	A
2023-10-17	10:28:23	92.7	36.5	2024-06-11	Residential area	A
2023-10-17	10:29:23	35.1	2024-09-26	2024-09-11	Residential area	A
2023-10-17	10:30:23	45.4	2024-09-26	12	Residential area	A
2023-10-17	10:31:23	68.1	31.2	2024-02-12	Residential area	A
2023-10-17	10:32:23	54.3	2024-07-29	2024-08-11	Residential area	A
2023-10-17	10:33:23	44.6	2024-02-28	2024-05-11	Residential area	A
2023-10-17	10:34:23	48.7	2024-01-28	2024-08-11	Residential area	A
2023-10-17	10:35:23	71.3	32.5	2024-08-11	Residential area	A
2023-10-17	10:36:23	64.1	2024-02-27	2024-02-11	Residential area	A
2023-10-17	10:37:23	52.8	2024-04-26	2024-01-12	Residential area	A
2023-10-17	10:38:23	36.1	2024-03-26	2024-06-11	Residential area	A
2023-10-17	10:39:23	32.5	24	2024-07-10	Residential area	A
2023-10-17	10:40:23	45.2	34.3	2024-05-21	Residential area	A
2023-10-17	10:41:23	39.4	2024-06-23	2024-01-10	Residential area	A
2023-10-17	10:42:23	2024-04-25	2024-07-22	2024-05-10	Residential area	A
2023-10-17	10:43:23	44.2	30	2024-09-11	Residential area	A
2023-10-17	10:44:23	36	2024-02-23	2024-05-10	Residential area	A
2023-10-17	10:45:23	33.2	2024-09-23	2024-03-10	Residential area	A
2023-10-17	10:46:23	54.4	2024-03-25	2024-07-10	Residential area	A
2023-10-17	10:47:23	40	2024-05-22	2024-06-10	Residential area	A
2023-10-17	10:48:23	30.2	2024-02-25	2024-07-10	Residential area	A
2023-10-17	10:49:23	50.3	2024-04-24	2024-07-10	Residential area	A
2023-10-17	10:50:23	38.4	2024-06-26	2024-08-10	Residential area	A
2023-10-17	10:51:23	2024-04-22	2024-07-17	2024-05-08	Residential area	A
2023-10-17	10:52:23	2024-05-31	2024-07-20	2024-07-08	Residential area	A
2023-10-17	10:53:23	30	2024-05-19	2024-06-08	Residential area	A
2023-10-17	10:54:23	2024-04-25	2024-06-19	2024-01-09	Residential area	A
2023-10-17	10:55:23	54.5	19	2024-09-08	Residential area	A
2023-10-17	10:56:23	62.1	22	2024-06-08	Residential area	A
2023-10-17	10:57:23	44.3	2024-05-22	9	Residential area	A
2023-10-17	10:58:23	28	2024-07-19	2024-05-08	Residential area	A
2023-10-17	10:59:23	2024-08-24	2024-01-19	10	Residential area	A
2023-10-17	11:00:23	38.5	2024-08-18	2024-06-08	Residential area	A
2023-10-17	11:01:23	27	2024-06-19	9	Residential area	A
2023-10-17	11:02:23	42.1	2024-01-22	2024-09-08	Residential area	A
2023-10-17	11:03:23	2024-05-29	2024-07-19	9	Residential area	A
2023-10-17	11:04:23	2024-09-27	2024-05-19	2024-07-08	Residential area	A
2023-10-17	11:05:23	33.6	2024-05-20	2024-08-08	Residential area	A
2023-10-17	11:06:23	2024-07-28	2024-07-21	2024-03-09	Residential area	A
2023-10-17	11:07:23	213.5	2024-04-27	10	Residential area	A
2023-10-17	11:08:23	35.6	2024-08-21	2024-01-10	Residential area	A
2023-10-17	11:09:23	38.6	2024-01-23	2024-04-10	Residential area	A
2023-10-17	11:10:23	53.7	2024-02-26	2024-05-12	Residential area	A
2023-10-17	11:11:23	2024-07-30	2024-02-22	2024-09-10	Residential area	A
2023-10-17	11:12:23	53.5	2024-05-25	2024-06-10	Residential area	A
2023-10-17	11:13:23	258.6	47.5	2024-06-10	Residential area	A
2023-10-17	11:14:23	82.1	2024-08-27	2024-06-11	Residential area	A
2023-10-17	11:15:23	38.8	2024-08-23	2024-03-08	Residential area	A
2023-10-17	11:16:23	63.3	22	2024-02-09	Residential area	A
2023-10-17	11:17:23	43.8	22	2024-04-08	Residential area	A
2023-10-17	11:18:23	39.9	2024-08-21	2024-07-08	Residential area	A
2023-10-17	11:19:23	46.2	2024-02-25	2024-01-09	Residential area	A
2023-10-17	11:20:23	32.9	2024-01-23	2024-02-09	Residential area	A
2023-10-17	11:21:23	122	2024-02-23	2024-05-09	Residential area	A
2023-10-17	11:22:23	42.6	2024-04-22	2024-05-09	Residential area	A
2023-10-17	11:23:23	83.5	2024-03-24	2024-08-08	Residential area	A
2023-10-17	11:24:23	262.9	2024-07-22	2024-08-08	Residential area	A
2023-10-17	11:25:23	49.7	2024-07-24	2024-01-09	Residential area	A
2023-10-17	11:26:23	47.4	28	2024-06-09	Residential area	A
2023-10-17	11:27:23	50.8	2024-01-26	2024-07-08	Residential area	A
2023-10-17	11:28:23	55.6	2024-07-28	2024-09-09	Residential area	A
2023-10-17	11:29:23	92.6	2024-05-24	2024-08-08	Residential area	A
2023-10-17	11:30:23	87.7	2024-08-19	2024-03-09	Residential area	A
2023-10-17	11:31:23	35.4	2024-09-25	10	Residential area	A
2023-10-17	11:32:23	53.7	2024-09-27	2024-07-10	Residential area	A
2023-10-17	11:33:23	99.9	2024-09-26	2024-06-09	Residential area	A
2023-10-17	11:34:23	323.9	55.7	2024-05-09	Residential area	A
2023-10-17	11:35:23	122.8	2024-01-28	2024-08-09	Residential area	A
2023-10-17	11:36:23	39.4	2024-02-23	2024-02-09	Residential area	A
2023-10-17	11:37:23	34.7	2024-02-22	2024-07-08	Residential area	A
2023-10-17	11:38:23	60.9	2024-03-25	2024-04-08	Residential area	A
2023-10-17	11:39:23	57	2024-04-24	2024-06-08	Residential area	A
2023-10-17	11:40:23	77.9	31.6	2024-02-09	Residential area	A
2023-10-17	11:41:23	57.9	2024-08-30	2024-06-09	Residential area	A
2023-10-17	11:42:23	86.3	2024-08-28	2024-02-09	Residential area	A
2023-10-17	11:43:23	53.2	2024-03-28	2024-05-09	Residential area	A
2023-10-17	11:44:23	43	2024-08-25	2024-07-08	Residential area	A
2023-10-17	11:45:23	58.8	2024-03-24	2024-03-09	Residential area	A
2023-10-17	11:46:23	59.9	2024-01-29	2024-09-09	Residential area	A
2023-10-17	11:47:23	63.8	2024-02-27	2024-06-11	Residential area	A
2023-10-17	11:48:23	38.8	2024-06-26	2024-06-10	Residential area	A
2023-10-17	11:49:23	40.8	2024-01-28	2024-07-10	Residential area	A
2023-10-17	11:50:23	50.8	30	2024-05-10	Residential area	A
2023-10-17	11:51:23	53.7	2024-03-29	2024-04-10	Residential area	A
2023-10-17	11:52:23	69.1	2024-07-29	10	Residential area	A
2023-10-17	11:53:23	51.6	2024-09-26	2024-08-09	Residential area	A
2023-10-17	11:54:23	35.5	2024-03-24	2024-05-09	Residential area	A
2023-10-17	11:55:23	39.2	26	2024-06-09	Residential area	A
2023-10-17	11:56:23	57.8	2024-02-27	2024-06-10	Residential area	A
2023-10-17	11:57:23	49	28	10	Residential area	A
2023-10-17	11:58:23	141.2	2024-05-27	10	Residential area	A
2023-10-17	11:59:23	44.4	2024-03-28	2024-06-10	Residential area	A
2023-10-17	12:00:23	59.3	30	2024-01-11	Residential area	A
2023-10-17	12:01:23	40.8	2024-04-24	2024-08-10	Residential area	A
2023-10-17	12:02:23	54.6	2024-03-24	2024-02-11	Residential area	A
2023-10-17	12:03:23	2024-07-25	2024-06-22	2024-06-10	Residential area	A
2023-10-17	12:04:23	34.5	2024-06-26	2024-05-12	Residential area	A
2023-10-17	12:05:23	128.7	2024-07-26	2024-01-11	Residential area	A
2023-10-17	12:06:23	48.9	2024-02-23	2024-04-10	Residential area	A
2023-10-17	12:07:23	54.5	2024-05-21	2024-05-11	Residential area	A
2023-10-17	12:08:23	52.8	25	2024-04-10	Residential area	A
2023-10-17	12:09:23	2024-07-30	2024-07-20	2024-04-10	Residential area	A
2023-10-17	12:10:23	2024-05-31	2024-07-21	2024-09-09	Residential area	A
2023-10-17	12:11:23	2024-09-26	2024-07-21	2024-02-10	Residential area	A
2023-10-17	12:12:23	48.6	2024-05-24	2024-02-10	Residential area	A
2023-10-17	12:13:23	32.8	2024-02-27	2024-05-10	Residential area	A
2023-10-17	12:14:23	165.5	2024-07-29	2024-07-10	Residential area	A
2023-10-17	12:15:23	93.8	2024-02-26	2024-08-09	Residential area	A
2023-10-17	12:16:23	51.9	2024-03-23	2024-08-09	Residential area	A
2023-10-17	12:17:23	58.9	2024-07-25	10	Residential area	A
2023-10-17	12:18:23	109.9	22	2024-01-10	Residential area	A
2023-10-17	12:19:23	2024-06-27	2024-03-22	2024-05-10	Residential area	A
2023-10-17	12:20:23	47.8	2024-07-28	12	Residential area	A
2023-10-17	12:21:23	52.9	2024-01-28	2024-02-12	Residential area	A
2023-10-17	12:22:23	2024-03-31	2024-08-24	11	Residential area	A
2023-10-17	12:23:23	2024-07-31	2024-08-25	2024-09-11	Residential area	A
2023-10-17	12:24:23	70.5	2024-06-22	2024-03-11	Residential area	A
2023-10-17	12:25:23	40	2024-09-22	2024-01-12	Residential area	A
2023-10-17	12:26:23	2024-08-29	2024-02-22	2024-09-10	Residential area	A
2023-10-17	12:27:23	2024-09-25	2024-04-22	2024-05-11	Residential area	A
2023-10-17	12:28:23	30.2	20	2024-03-11	Residential area	A
2023-10-17	12:29:23	2024-01-31	2024-08-23	2024-04-11	Residential area	A
2023-10-17	12:30:23	52.9	2024-07-25	2024-06-11	Residential area	A
2023-10-17	12:31:23	2024-07-31	2024-04-24	2024-08-10	Residential area	A
2023-10-17	12:32:23	44.7	2024-02-28	2024-03-12	Residential area	A
2023-10-17	12:33:23	50.5	2024-07-27	13	Residential area	A
2023-10-17	12:34:23	374.1	21	2024-06-10	Residential area	A
2023-10-17	12:35:23	2024-08-27	2024-07-22	2024-01-10	Residential area	A
2023-10-17	12:36:23	2024-08-27	2024-05-21	2024-06-09	Residential area	A
2023-10-17	12:37:23	2024-02-25	2024-03-19	2024-04-09	Residential area	A
2023-10-17	12:38:23	42.9	2024-06-19	9	Residential area	A
2023-10-17	12:39:23	89.9	2024-01-21	2024-06-09	Residential area	A
2023-10-17	12:40:23	45.2	2024-03-20	2024-01-10	Residential area	A
2023-10-17	12:41:23	55.6	2024-06-20	2024-09-09	Residential area	A
2023-10-17	12:42:23	38.8	2024-05-24	2024-01-11	Residential area	A
2023-10-17	12:43:23	85.9	28	2024-09-11	Residential area	A
2023-10-17	12:44:23	50.6	2024-01-27	2024-05-11	Residential area	A
2023-10-17	12:45:23	37.2	26	2024-09-11	Residential area	A
2023-10-17	12:46:23	66.8	2024-08-23	2024-05-11	Residential area	A
2023-10-17	12:47:23	39.5	2024-04-28	2024-03-12	Residential area	A
2023-10-17	12:48:23	81.7	2024-08-27	2024-05-11	Residential area	A
2023-10-17	12:49:23	40.1	2024-01-24	2024-09-10	Residential area	A
2023-10-17	12:50:23	32.6	2024-01-27	2024-09-11	Residential area	A
2023-10-17	12:51:23	36.8	2024-06-21	2024-02-10	Residential area	A
2023-10-17	12:52:23	2024-01-29	2024-03-21	2024-01-10	Residential area	A
2023-10-17	12:53:23	37.1	2024-03-25	12	Residential area	A
2023-10-17	12:54:23	2024-04-25	2024-08-21	2024-02-11	Residential area	A
2023-10-17	12:55:23	37.9	2024-02-21	2024-05-09	Residential area	A
2023-10-17	12:56:23	2024-03-31	2024-09-22	2024-06-09	Residential area	A
2023-10-17	12:57:23	65.8	2024-03-20	10	Residential area	A
2023-10-17	12:58:23	53.2	25	2024-07-10	Residential area	A
2023-10-17	12:59:23	44.7	2024-07-22	2024-01-10	Residential area	A
2023-10-17	13:00:23	47.6	2024-06-24	2024-06-10	Residential area	A
2023-10-17	13:01:23	50.6	2024-02-26	11	Residential area	A
2023-10-17	13:02:23	32.4	2024-02-22	2024-08-10	Residential area	A
2023-10-17	13:03:23	50.5	2024-02-27	2024-06-10	Residential area	A
2023-10-17	13:04:23	59.5	2024-03-24	2024-05-10	Residential area	A
2023-10-17	13:55:40	2024-07-31	2024-03-19	2024-07-08	Outer belt	B
2023-10-17	13:56:40	83.2	2024-09-19	2024-04-08	Outer belt	B
2023-10-17	13:57:40	28	2024-01-20	2024-03-08	Outer belt	B
2023-10-17	13:58:40	44.3	2024-01-19	2024-03-08	Outer belt	B
2023-10-17	13:59:40	209.8	2024-02-21	2024-04-08	Outer belt	B
2023-10-17	14:00:40	25	2024-01-18	2024-02-08	Outer belt	B
2023-10-17	14:01:40	2024-01-26	2024-09-18	2024-02-08	Outer belt	B
2023-10-17	14:02:40	34.6	2024-01-22	2024-03-08	Outer belt	B
2023-10-17	14:03:40	2024-01-25	2024-09-19	2024-09-07	Outer belt	B
2023-10-17	14:04:40	2024-07-23	2024-02-20	2024-06-08	Outer belt	B
2023-10-17	14:05:40	2024-02-25	2024-03-22	2024-07-08	Outer belt	B
2023-10-17	14:06:40	2024-08-26	2024-03-20	2024-04-08	Outer belt	B
2023-10-17	14:07:40	2024-07-21	2024-09-18	2024-03-08	Outer belt	B
2023-10-17	14:08:40	90.8	2024-08-19	2024-05-08	Outer belt	B
2023-10-17	14:09:40	2024-05-23	2024-04-19	2024-03-08	Outer belt	B
2023-10-17	14:10:40	2024-02-27	2024-03-19	2024-07-07	Outer belt	B
2023-10-17	14:11:40	27	2024-08-19	2024-02-08	Outer belt	B
2023-10-17	14:12:40	2024-06-23	2024-02-18	2024-03-08	Outer belt	B
2023-10-17	14:13:40	2024-04-23	19	2024-01-08	Outer belt	B
2023-10-17	14:14:40	80.7	21	2024-05-08	Outer belt	B
2023-10-17	14:15:40	2024-07-23	2024-05-18	2024-09-07	Outer belt	B
2023-10-17	14:16:40	2024-04-24	2024-09-17	2024-07-07	Outer belt	B
2023-10-17	14:17:40	21	2024-06-19	2024-09-07	Outer belt	B
2023-10-17	14:18:40	2024-06-18	2024-06-16	2024-09-07	Outer belt	B
2023-10-17	14:19:40	79.3	2024-04-16	2024-07-07	Outer belt	B
2023-10-17	14:20:40	2024-05-29	2024-06-14	2024-06-07	Outer belt	B
2023-10-17	14:21:40	2024-04-25	2024-08-16	2024-06-07	Outer belt	B
2023-10-17	14:22:40	2024-02-25	2024-04-17	2024-01-08	Outer belt	B
2023-10-17	14:23:40	2024-06-28	2024-02-18	2024-01-08	Outer belt	B
2023-10-17	14:24:40	2024-05-21	2024-01-17	2024-01-08	Outer belt	B
2023-10-17	14:25:40	2024-04-26	2024-09-19	9	Outer belt	B
2023-10-17	14:26:40	36.2	18	2024-07-08	Outer belt	B
2023-10-17	14:27:40	2024-05-18	2024-07-16	2024-01-08	Outer belt	B
2023-10-17	14:28:40	2024-01-19	2024-03-17	2024-06-08	Outer belt	B
2023-10-17	14:29:40	28	20	2024-06-10	Outer belt	B
2023-10-17	14:30:40	105.2	2024-04-16	2024-02-08	Outer belt	B
2023-10-17	14:31:40	2024-05-20	2024-04-16	2024-04-08	Outer belt	B
2023-10-17	14:32:40	31.6	2024-03-21	2024-05-11	Outer belt	B
2023-10-17	14:33:40	33.1	2024-04-22	2024-07-09	Outer belt	B
2023-10-17	14:34:40	2024-03-25	2024-06-20	2024-06-09	Outer belt	B
2023-10-17	14:35:40	37.5	2024-04-24	2024-02-10	Outer belt	B
2023-10-17	14:36:40	2024-05-24	2024-04-19	2024-07-09	Outer belt	B
2023-10-17	14:37:40	2024-06-26	2024-04-22	2024-09-09	Outer belt	B
2023-10-17	14:38:40	2024-01-25	2024-08-20	2024-07-09	Outer belt	B
2023-10-17	14:39:40	2024-01-24	2024-04-20	2024-07-09	Outer belt	B
2023-10-17	14:40:40	2024-09-24	2024-08-19	2024-05-09	Outer belt	B
2023-10-17	14:41:40	2024-07-21	2024-06-17	2024-01-09	Outer belt	B
2023-10-17	14:42:40	2024-08-21	2024-02-20	2024-01-10	Outer belt	B
2023-10-17	14:43:40	27	2024-07-17	2024-07-09	Outer belt	B
2023-10-17	14:44:40	2024-02-25	2024-04-19	2024-06-09	Outer belt	B
2023-10-17	14:45:40	2024-08-23	2024-06-20	2024-09-08	Outer belt	B
2023-10-17	14:46:40	2024-08-22	2024-07-19	2024-08-08	Outer belt	B
2023-10-17	14:47:40	2024-02-25	2024-01-21	2024-05-09	Outer belt	B
2023-10-17	14:48:40	56.4	19	2024-07-09	Outer belt	B
2023-10-17	14:49:40	2024-02-22	20	2024-07-09	Outer belt	B
2023-10-17	14:50:40	2024-01-30	2024-06-22	2024-04-09	Outer belt	B
2023-10-17	14:51:40	2024-05-20	2024-01-19	2024-02-09	Outer belt	B
2023-10-17	14:52:40	2024-09-22	2024-04-21	2024-05-09	Outer belt	B
2023-10-17	14:53:40	2024-05-24	2024-06-19	2024-06-09	Outer belt	B
2023-10-17	14:54:40	2024-04-25	2024-01-22	2024-06-09	Outer belt	B
2023-10-17	14:55:40	2024-07-25	22	2024-08-09	Outer belt	B
2023-10-17	14:56:40	2024-05-29	2024-08-21	2024-06-09	Outer belt	B
2023-10-17	14:57:40	86.9	2024-09-19	2024-07-09	Outer belt	B
2023-10-17	14:58:40	2024-08-23	2024-09-20	2024-05-09	Outer belt	B
2023-10-17	14:59:40	2024-09-23	2024-08-20	2024-03-09	Outer belt	B
2023-10-17	15:00:40	37.2	2024-03-22	2024-04-09	Outer belt	B
2023-10-17	15:01:40	2024-06-27	2024-07-20	10	Outer belt	B
2023-10-17	15:02:40	2024-03-22	2024-03-20	2024-08-09	Outer belt	B
2023-10-17	15:03:40	2024-04-23	2024-03-20	2024-06-09	Outer belt	B
2023-10-17	15:04:40	2024-05-21	2024-03-18	2024-06-09	Outer belt	B
2023-10-17	15:05:40	2024-07-30	2024-09-22	2024-07-09	Outer belt	B
2023-10-17	15:06:40	2024-08-24	2024-01-22	2024-06-09	Outer belt	B
2023-10-17	15:07:40	39.4	2024-09-18	2024-03-09	Outer belt	B
2023-10-17	15:08:40	72.6	2024-08-18	2024-07-09	Outer belt	B
2023-10-17	15:09:40	2024-06-28	2024-06-21	2024-05-09	Outer belt	B
2023-10-17	15:10:40	26	2024-06-19	2024-08-09	Outer belt	B
2023-10-17	15:11:40	2024-09-29	2024-07-21	2024-07-09	Outer belt	B
2023-10-17	15:12:40	80.7	2024-05-19	2024-06-09	Outer belt	B
2023-10-17	15:13:40	31.2	2024-01-21	2024-09-09	Outer belt	B
2023-10-17	15:14:40	2024-03-25	2024-05-21	2024-07-09	Outer belt	B
2023-10-17	15:15:40	33.9	22	2024-05-09	Outer belt	B
2023-10-17	15:16:40	25	2024-08-20	2024-05-09	Outer belt	B
2023-10-17	15:17:40	46.3	2024-03-21	2024-07-09	Outer belt	B
2023-10-17	15:18:40	32.8	2024-07-21	2024-06-09	Outer belt	B
2023-10-17	15:19:40	93.2	2024-07-21	2024-03-09	Outer belt	B
2023-10-17	15:20:40	22	19	2024-04-09	Outer belt	B
2023-10-17	15:21:40	2024-06-28	2024-03-20	2024-02-09	Outer belt	B
2023-10-17	15:22:40	32.4	2024-02-21	2024-06-09	Outer belt	B
2023-10-17	15:23:40	26	2024-07-21	2024-06-09	Outer belt	B
2023-10-17	15:24:40	24	2024-08-21	2024-04-09	Outer belt	B
2023-10-17	15:25:40	32	2024-03-19	2024-01-09	Outer belt	B
2023-10-17	15:26:40	202.8	2024-05-20	2024-03-09	Outer belt	B
2023-10-17	15:27:40	2024-01-27	2024-02-20	2024-01-09	Outer belt	B
2023-10-17	15:28:40	63.8	2024-07-21	2024-04-09	Outer belt	B
2023-10-17	15:29:40	2024-05-25	2024-01-21	2024-05-09	Outer belt	B
2023-10-17	15:30:40	84	2024-07-17	2024-01-09	Outer belt	B
2023-10-17	15:31:40	31.2	2024-03-20	2024-09-08	Outer belt	B
2023-10-17	15:32:40	41.1	2024-02-22	2024-02-09	Outer belt	B
2023-10-17	15:33:40	48	2024-04-19	9	Outer belt	B
2023-10-17	15:34:40	2024-01-23	2024-08-19	2024-09-08	Outer belt	B
2023-10-17	15:35:40	2024-09-30	2024-02-21	2024-03-09	Outer belt	B
2023-10-17	15:36:40	2024-08-25	2024-01-22	2024-05-09	Outer belt	B
2023-10-17	15:37:40	56.6	2024-07-21	2024-05-09	Outer belt	B
2023-10-17	15:38:40	36.2	2024-03-21	9	Outer belt	B
2023-10-17	15:39:40	57.6	2024-09-19	2024-03-09	Outer belt	B
2023-10-17	15:40:40	100.5	2024-04-24	2024-08-09	Outer belt	B
2023-10-17	15:41:40	37	22	2024-03-09	Outer belt	B
2023-10-17	15:42:40	84	2024-07-21	2024-04-09	Outer belt	B
2023-10-17	15:43:40	2024-09-30	2024-01-19	2024-01-09	Outer belt	B
2023-10-17	15:44:40	2024-07-23	2024-07-20	2024-03-09	Outer belt	B
2023-10-17	15:45:40	2024-02-24	2024-09-20	2024-07-09	Outer belt	B
2023-10-17	15:46:40	2024-02-23	2024-06-20	2024-05-09	Outer belt	B
2023-10-17	15:47:40	2024-05-31	2024-09-21	2024-05-09	Outer belt	B
2023-10-17	15:48:40	2024-06-20	2024-08-19	2024-04-09	Outer belt	B
2023-10-17	15:49:40	2024-04-29	2024-04-20	9	Outer belt	B
2023-10-17	15:50:40	40.3	2024-06-19	2024-08-08	Outer belt	B
2023-10-17	15:51:40	2024-08-23	2024-06-19	2024-02-09	Outer belt	B
2023-10-17	15:52:40	45.5	2024-01-20	2024-09-08	Outer belt	B
2023-10-17	15:53:40	49.2	2024-07-21	2024-02-09	Outer belt	B
2023-10-17	15:54:40	79.1	2024-08-21	2024-08-08	Outer belt	B
2023-10-17	15:55:40	24	2024-04-20	2024-06-08	Outer belt	B
2023-10-17	15:56:40	56.4	21	2024-07-08	Outer belt	B
2023-10-17	15:57:40	86.7	2024-01-25	2024-09-08	Outer belt	B
2023-10-17	15:58:40	2024-07-25	2024-02-22	2024-02-09	Outer belt	B
2023-10-17	15:59:40	119.8	2024-08-22	2024-04-09	Outer belt	B
2023-10-17	16:00:40	2024-01-23	2024-01-21	9	Outer belt	B
2023-10-17	16:01:40	41.7	2024-09-21	2024-02-09	Outer belt	B
2023-10-17	16:02:40	46.9	20	2024-03-09	Outer belt	B
2023-10-17	16:03:40	39.8	2024-01-20	2024-04-09	Outer belt	B
2023-10-17	16:04:40	2024-01-24	2024-05-20	2024-09-08	Outer belt	B
2023-10-17	16:05:40	32	2024-03-21	2024-02-09	Outer belt	B
2023-10-17	16:06:40	2024-02-25	2024-07-19	2024-01-09	Outer belt	B
2023-10-17	16:07:40	44.6	2024-07-23	2024-05-09	Outer belt	B
2023-10-17	16:08:40	2024-04-26	2024-09-20	2024-01-09	Outer belt	B
2023-10-17	16:09:40	74.6	2024-05-21	2024-04-09	Outer belt	B
2023-10-17	16:10:40	2024-07-25	2024-01-20	2024-05-09	Outer belt	B
2023-10-17	16:11:40	2024-06-26	2024-08-21	2024-04-09	Outer belt	B
2023-10-17	16:12:40	2024-07-25	2024-06-21	2024-02-09	Outer belt	B
2023-10-17	16:13:40	48.6	22	2024-01-09	Outer belt	B
2023-10-17	16:14:40	30	25	2024-03-09	Outer belt	B
2023-10-17	16:15:40	62.5	2024-07-22	9	Outer belt	B
2023-10-17	16:16:40	43.4	2024-02-21	2024-06-08	Outer belt	B
2023-10-17	16:17:40	2024-07-28	2024-01-22	2024-01-09	Outer belt	B
2023-10-17	16:18:40	35.4	2024-09-23	2024-02-09	Outer belt	B
2023-10-17	16:19:40	2024-02-27	2024-06-21	2024-01-09	Outer belt	B
2023-10-17	16:20:40	61.3	2024-07-21	2024-09-08	Outer belt	B
2023-10-17	16:21:40	990.1	2024-08-21	9	Outer belt	B
2023-10-17	16:22:40	434.5	26	2024-05-08	Outer belt	B
2023-10-17	16:23:40	65.9	2024-07-23	2024-07-08	Outer belt	B
2023-10-17	16:24:40	2024-01-24	2024-09-20	2024-07-08	Outer belt	B
2023-10-17	16:25:40	2024-02-26	2024-07-21	2024-08-08	Outer belt	B
2023-10-17	16:26:40	32.4	2024-07-23	2024-08-08	Outer belt	B
2023-10-17	16:27:40	48.2	26	2024-07-08	Outer belt	B
2023-10-17	16:28:40	33.8	24	2024-01-09	Outer belt	B
2023-10-17	16:29:40	35.2	2024-02-24	2024-03-09	Outer belt	B
2023-10-17	16:30:40	2024-03-26	2024-07-22	9	Outer belt	B
2023-10-17	16:31:40	34.8	2024-02-24	2024-01-09	Outer belt	B
2023-10-17	16:32:40	57.5	2024-05-24	2024-08-08	Outer belt	B
2023-10-17	16:33:40	2024-08-28	2024-02-25	2024-01-09	Outer belt	B
2023-10-17	16:34:40	75	27	2024-02-09	Outer belt	B
2023-10-17	16:35:40	41.4	2024-06-23	2024-09-08	Outer belt	B
2023-10-17	16:36:40	36.4	28	2024-02-09	Outer belt	B
2023-10-17	16:37:40	32.5	2024-04-23	9	Outer belt	B
2023-10-17	16:38:40	2024-03-25	2024-04-22	9	Outer belt	B
2023-10-17	16:39:40	38.6	2024-05-23	9	Outer belt	B
2023-10-17	16:40:40	2024-04-27	2024-09-22	2024-01-09	Outer belt	B
2023-10-17	16:41:40	26	2024-04-22	9	Outer belt	B
2023-10-17	16:42:40	2024-05-26	2024-05-23	9	Outer belt	B
2023-10-17	16:43:40	32.6	2024-02-23	2024-02-09	Outer belt	B
2023-10-17	16:44:40	2024-06-28	2024-09-21	2024-01-09	Outer belt	B
2023-10-17	16:45:40	31.2	2024-02-24	9	Outer belt	B
2023-10-17	16:46:40	69.1	2024-08-25	2024-03-09	Outer belt	B
2023-10-17	16:47:40	2024-07-25	24	2024-03-09	Outer belt	B
2023-10-17	16:48:40	2024-07-26	2024-04-22	2024-02-09	Outer belt	B
2023-10-17	16:49:40	2024-01-26	2024-02-22	2024-03-09	Outer belt	B
2023-10-17	16:50:40	2024-03-27	23	2024-02-09	Outer belt	B
2023-10-17	16:51:40	2024-03-25	2024-08-22	2024-03-09	Outer belt	B
2023-10-17	16:52:40	2024-03-31	2024-02-23	2024-04-09	Outer belt	B
2023-10-17	16:53:40	35.4	2024-06-24	2024-06-09	Outer belt	B
2023-10-17	16:54:40	109.3	2024-01-24	2024-07-09	Outer belt	B
2023-10-17	16:55:40	41.2	2024-03-23	2024-07-09	Outer belt	B
2023-10-17	16:56:40	34	2024-06-24	2024-04-09	Outer belt	B
2023-10-17	16:57:40	87.8	2024-01-25	2024-04-09	Outer belt	B
2023-10-17	16:58:40	41	2024-04-24	2024-07-09	Outer belt	B
2023-10-17	16:59:40	2024-04-27	2024-07-24	2024-06-09	Outer belt	B
2023-10-17	17:00:40	2024-06-30	2024-04-23	2024-08-09	Outer belt	B
2023-10-17	17:01:40	30	2024-05-23	2024-09-09	Outer belt	B
2023-10-17	17:02:40	32.2	2024-03-24	2024-08-09	Outer belt	B
2023-10-17	17:03:40	87.3	2024-08-22	2024-05-09	Outer belt	B
2023-10-18	10:03:27	74.4	66.5	2024-02-16	Green belt	C
2023-10-18	10:04:27	89.7	76.4	2024-04-16	Green belt	C
2023-10-18	10:05:27	87.5	74.1	2024-04-16	Green belt	C
2023-10-18	10:06:27	95.6	76.4	16	Green belt	C
2023-10-18	10:07:27	83	70.1	2024-02-17	Green belt	C
2023-10-18	10:08:27	116.3	77.2	2024-09-16	Green belt	C
2023-10-18	10:09:27	88.5	75.6	2024-07-16	Green belt	C
2023-10-18	10:10:27	89.1	76.1	2024-03-16	Green belt	C
2023-10-18	10:11:27	88.5	74.5	2024-07-15	Green belt	C
2023-10-18	10:12:27	88.9	74.1	2024-05-15	Green belt	C
2023-10-18	10:13:27	79.9	70.7	2024-02-15	Green belt	C
2023-10-18	10:14:27	88.3	71.1	2024-06-15	Green belt	C
2023-10-18	10:15:27	76	67	2024-02-15	Green belt	C
2023-10-18	10:16:27	81.2	69.3	15	Green belt	C
2023-10-18	10:17:27	74.5	65.8	2024-06-14	Green belt	C
2023-10-18	10:18:27	77.3	67.5	2024-03-14	Green belt	C
2023-10-18	10:19:27	76.2	63.6	2024-03-14	Green belt	C
2023-10-18	10:20:27	72.5	66	2024-01-14	Green belt	C
2023-10-18	10:21:27	71	63.2	2024-03-13	Green belt	C
2023-10-18	10:22:27	73.1	58.2	13	Green belt	C
2023-10-18	10:23:27	68.4	61.8	2024-06-12	Green belt	C
2023-10-18	10:24:27	73.2	63	2024-05-13	Green belt	C
2023-10-18	10:25:27	76.3	65.5	2024-01-13	Green belt	C
2023-10-18	10:26:27	67.5	61.2	2024-02-13	Green belt	C
2023-10-18	10:27:27	201.3	55.5	2024-05-13	Green belt	C
2023-10-18	10:28:27	60.1	54.4	2024-02-13	Green belt	C
2023-10-18	10:29:27	70.1	64	2024-01-13	Green belt	C
2023-10-18	10:30:27	79	69.1	2024-09-12	Green belt	C
2023-10-18	10:31:27	75.1	62.3	2024-02-13	Green belt	C
2023-10-18	10:32:27	71.8	61.9	2024-08-12	Green belt	C
2023-10-18	10:33:27	68	58.5	2024-07-12	Green belt	C
2023-10-18	10:34:27	67.6	60.3	2024-07-12	Green belt	C
2023-10-18	10:35:27	73.3	61	2024-03-12	Green belt	C
2023-10-18	10:36:27	68.4	56.7	2024-04-12	Green belt	C
2023-10-18	10:37:27	62.2	54.7	2024-03-12	Green belt	C
2023-10-18	10:38:27	64.9	55.8	2024-05-12	Green belt	C
2023-10-18	10:39:27	59.8	53.7	2024-05-12	Green belt	C
2023-10-18	10:40:27	66	56.8	2024-02-12	Green belt	C
2023-10-18	10:41:27	61.1	56.2	2024-05-12	Green belt	C
2023-10-18	10:42:27	77	59.5	2024-06-12	Green belt	C
2023-10-18	10:43:27	62.3	57.3	2024-07-12	Green belt	C
2023-10-18	10:44:27	56.8	52.1	2024-04-12	Green belt	C
2023-10-18	10:45:27	60.8	49.4	2024-02-12	Green belt	C
2023-10-18	10:46:27	63.7	53.9	12	Green belt	C
2023-10-18	10:47:27	65.9	57.6	12	Green belt	C
2023-10-18	10:48:27	55.7	51.6	2024-04-12	Green belt	C
2023-10-18	10:49:27	54	45.7	2024-01-12	Green belt	C
2023-10-18	10:50:27	93	45.6	12	Green belt	C
2023-10-18	10:51:27	62.8	56.3	2024-07-12	Green belt	C
2023-10-18	10:52:27	60.3	54.3	2024-03-12	Green belt	C
2023-10-18	10:53:27	58.9	53.3	2024-02-12	Green belt	C
2023-10-18	10:54:27	61.8	55.6	2024-03-12	Green belt	C
2023-10-18	10:55:27	54.3	48.1	2024-07-11	Green belt	C
2023-10-18	10:56:27	55.7	49.9	2024-03-12	Green belt	C
2023-10-18	10:57:27	53.7	51	12	Green belt	C
2023-10-18	10:58:27	48.3	44.5	2024-07-11	Green belt	C
2023-10-18	10:59:27	57.2	43.8	2024-04-12	Green belt	C
2023-10-18	11:00:27	65.3	49.6	2024-04-12	Green belt	C
2023-10-18	11:01:27	54.6	49	2024-03-12	Green belt	C
2023-10-18	11:02:27	60.2	49.9	13	Green belt	C
2023-10-18	11:03:27	59.7	53.3	2024-06-12	Green belt	C
2023-10-18	11:04:27	207.7	47	2024-05-12	Green belt	C
2023-10-18	11:05:27	48	44.4	2024-08-11	Green belt	C
2023-10-18	11:06:27	49	45.3	2024-02-12	Green belt	C
2023-10-18	11:07:27	59.8	52.1	2024-01-12	Green belt	C
2023-10-18	11:08:27	58.4	50.5	2024-06-11	Green belt	C
2023-10-18	11:09:27	57.4	52.7	2024-02-12	Green belt	C
2023-10-18	11:10:27	50	45.4	2024-08-11	Green belt	C
2023-10-18	11:11:27	62.5	44.3	2024-08-11	Green belt	C
2023-10-18	11:12:27	52.4	43.8	2024-02-12	Green belt	C
2023-10-18	11:13:27	55.8	47.7	2024-09-11	Green belt	C
2023-10-18	11:14:27	51.6	46.3	2024-08-11	Green belt	C
2023-10-18	11:15:27	49.4	46.4	12	Green belt	C
2023-10-18	11:16:27	46	41.5	2024-03-11	Green belt	C
2023-10-18	11:17:27	46.4	43	12	Green belt	C
2023-10-18	11:18:27	45.3	42.3	2024-01-12	Green belt	C
2023-10-18	11:19:27	48.2	46	2024-06-11	Green belt	C
2023-10-18	11:20:27	48	41.2	2024-05-11	Green belt	C
2023-10-18	11:21:27	50.5	41.4	11	Green belt	C
2023-10-18	11:22:27	130.3	37.6	11	Green belt	C
2023-10-18	11:23:27	47.9	42.8	2024-07-11	Green belt	C
2023-10-18	11:24:27	50	37.1	2024-02-11	Green belt	C
2023-10-18	11:25:27	258	40.5	2024-07-11	Green belt	C
2023-10-18	11:26:27	42.3	39.9	2024-05-11	Green belt	C
2023-10-18	11:27:27	43	38.7	2024-03-11	Green belt	C
2023-10-18	11:28:27	44.2	42.5	2024-02-11	Green belt	C
2023-10-18	11:29:27	49.1	41.7	2024-05-11	Green belt	C
2023-10-18	11:30:27	54.6	46.2	2024-03-11	Green belt	C
2023-10-18	11:31:27	44.9	41.4	2024-05-11	Green belt	C
2023-10-18	11:32:27	52.9	41.3	2024-01-11	Green belt	C
2023-10-18	11:33:27	46.5	43.5	2024-04-11	Green belt	C
2023-10-18	11:34:27	60.8	44.2	2024-01-11	Green belt	C
2023-10-18	11:35:27	44.3	38.3	11	Green belt	C
2023-10-18	11:36:27	52.2	36.2	2024-02-11	Green belt	C
2023-10-18	11:37:27	46.7	42.6	2024-01-11	Green belt	C
2023-10-18	11:38:27	41.3	38.1	2024-03-11	Green belt	C
2023-10-18	11:39:27	38.8	35.8	2024-08-10	Green belt	C
2023-10-18	11:40:27	41.6	39.8	11	Green belt	C
2023-10-18	11:41:27	77.1	39.4	2024-03-11	Green belt	C
2023-10-18	11:42:27	43.9	38.8	2024-08-11	Green belt	C
2023-10-18	11:43:27	48.9	43.8	2024-08-11	Green belt	C
2023-10-18	11:44:27	46.9	41.3	2024-04-11	Green belt	C
2023-10-18	11:45:27	58.1	41.4	2024-04-11	Green belt	C
2023-10-18	11:46:27	50.8	44.2	2024-08-11	Green belt	C
2023-10-18	11:47:27	162.5	42.9	12	Green belt	C
2023-10-18	11:48:27	52.7	42.6	2024-06-11	Green belt	C
2023-10-18	11:49:27	46.6	41.2	2024-07-11	Green belt	C
2023-10-18	11:50:27	48.5	41.9	2024-07-11	Green belt	C
2023-10-18	11:51:27	46.2	41.7	2024-06-11	Green belt	C
2023-10-18	11:52:27	42.4	38.9	2024-06-11	Green belt	C
2023-10-18	11:53:27	44.1	39.9	2024-03-11	Green belt	C
2023-10-18	11:54:27	43.8	37.4	2024-07-11	Green belt	C
2023-10-18	11:55:27	67	37.9	2024-03-11	Green belt	C
2023-10-18	11:56:27	36.9	36	2024-08-10	Green belt	C
2023-10-18	11:57:27	43.7	37.6	2024-08-10	Green belt	C
2023-10-18	11:58:27	36.7	35	11	Green belt	C
2023-10-18	11:59:27	49.8	39.4	2024-09-10	Green belt	C
2023-10-18	12:00:27	41.4	39.8	2024-08-10	Green belt	C
2023-10-18	12:01:27	43.4	37.2	2024-08-10	Green belt	C
2023-10-18	12:02:27	36.9	34.4	2024-05-10	Green belt	C
2023-10-18	12:03:27	48	34.4	2024-05-10	Green belt	C
2023-10-18	12:04:27	41.1	33.5	2024-04-10	Green belt	C
2023-10-18	12:05:27	39.7	35.3	2024-05-10	Green belt	C
2023-10-18	12:06:27	48.3	38	2024-02-10	Green belt	C
2023-10-18	12:07:27	45.8	41.4	2024-03-10	Green belt	C
2023-10-18	12:08:27	41.9	38.4	2024-05-10	Green belt	C
2023-10-18	12:09:27	46.7	37.9	2024-05-10	Green belt	C
2023-10-18	12:10:27	42.9	36.6	2024-04-10	Green belt	C
2023-10-18	12:11:27	38.7	34.6	2024-04-10	Green belt	C
2023-10-18	12:12:27	35.1	34	2024-09-10	Green belt	C
2023-10-18	12:13:27	51.1	42.7	2024-08-10	Green belt	C
2023-10-18	12:14:27	42	38.1	2024-09-10	Green belt	C
2023-10-18	12:15:27	69.5	35.3	11	Green belt	C
2023-10-18	12:16:27	35.6	33.6	2024-05-10	Green belt	C
2023-10-18	12:17:27	44.4	38.2	11	Green belt	C
2023-10-18	12:18:27	42.2	36.6	2024-07-10	Green belt	C
2023-10-18	12:19:27	34.8	33.3	2024-05-10	Green belt	C
2023-10-18	12:20:27	34.7	2024-08-31	2024-02-09	Green belt	C
2023-10-18	12:21:27	37.7	35.8	2024-04-10	Green belt	C
2023-10-18	12:22:27	41	36.6	2024-03-10	Green belt	C
2023-10-18	12:23:27	34.6	32.4	2024-01-10	Green belt	C
2023-10-18	12:24:27	40.3	36.8	2024-08-09	Green belt	C
2023-10-18	12:25:27	41	36.2	2024-08-09	Green belt	C
2023-10-18	12:26:27	32.2	2024-09-30	2024-04-09	Green belt	C
2023-10-18	12:27:27	32.7	2024-08-30	2024-08-08	Green belt	C
2023-10-18	12:28:27	75.2	34.6	2024-04-09	Green belt	C
2023-10-18	12:29:27	33.6	32.1	2024-08-08	Green belt	C
2023-10-18	12:30:27	44.3	34	2024-05-09	Green belt	C
2023-10-18	12:31:27	35.6	32.1	2024-08-09	Green belt	C
2023-10-18	12:32:27	36.9	33.1	2024-07-09	Green belt	C
2023-10-18	12:33:27	63.8	38.1	2024-04-09	Green belt	C
2023-10-18	12:34:27	39.7	32.4	2024-09-08	Green belt	C
2023-10-18	12:35:27	42.1	34.4	2024-09-08	Green belt	C
2023-10-18	12:36:27	37.5	35.2	2024-01-09	Green belt	C
2023-10-18	12:37:27	39.5	33.3	2024-08-08	Green belt	C
2023-10-18	12:38:27	43.5	32.5	2024-06-09	Green belt	C
2023-10-18	12:39:27	87.8	38.2	2024-05-09	Green belt	C
2023-10-18	12:40:27	150.9	45	2024-02-10	Green belt	C
2023-10-18	12:41:27	71.9	37.7	2024-02-10	Green belt	C
2023-10-18	12:42:27	48.8	39.9	2024-03-10	Green belt	C
2023-10-18	12:43:27	190.7	40.8	2024-06-10	Green belt	C
2023-10-18	12:44:27	59.8	36.3	2024-04-10	Green belt	C
2023-10-18	12:45:27	47.8	39.4	2024-09-10	Green belt	C
2023-10-18	12:46:27	67.4	38.7	2024-06-10	Green belt	C
2023-10-18	12:47:27	39.2	37.3	2024-04-10	Green belt	C
2023-10-18	12:48:27	40.1	37.1	2024-02-10	Green belt	C
2023-10-18	12:49:27	82.5	39.5	2024-07-10	Green belt	C
2023-10-18	12:50:27	56.4	37.7	2024-03-10	Green belt	C
2023-10-18	12:51:27	49.2	39.2	2024-01-10	Green belt	C
2023-10-18	12:52:27	75.1	41.5	2024-04-10	Green belt	C
2023-10-18	12:53:27	45.4	39.6	2024-04-10	Green belt	C
2023-10-18	12:54:27	45.6	37.9	2024-02-10	Green belt	C
2023-10-18	12:55:27	50.1	36.2	10	Green belt	C
2023-10-18	12:56:27	42.3	39.5	2024-04-10	Green belt	C
2023-10-18	12:57:27	43	37.4	2024-02-10	Green belt	C
2023-10-18	12:58:27	57.9	42.9	2024-04-10	Green belt	C
2023-10-18	12:59:27	137.2	37.6	2024-01-10	Green belt	C
2023-10-18	13:00:27	101.9	35.9	2024-01-10	Green belt	C
2023-10-18	13:01:27	43.5	40.5	2024-05-10	Green belt	C
2023-10-18	13:02:27	45.4	38.3	2024-02-10	Green belt	C
2023-10-18	13:03:27	48.7	2024-06-30	2024-06-08	Green belt	C
2023-10-18	13:04:27	36.3	32.4	2024-01-09	Green belt	C
2023-10-18	14:10:20	60	45.1	2024-09-12	Urban beach	D
2023-10-18	14:11:20	95.4	45.5	2024-08-12	Urban beach	D
2023-10-18	14:12:20	70.1	47.5	2024-02-13	Urban beach	D
2023-10-18	14:13:20	70.4	48.8	2024-05-13	Urban beach	D
2023-10-18	14:14:20	176.8	46	2024-04-13	Urban beach	D
2023-10-18	14:15:20	93.2	43.9	13	Urban beach	D
2023-10-18	14:16:20	60.1	48	2024-07-13	Urban beach	D
2023-10-18	14:17:20	178.2	46.7	13	Urban beach	D
2023-10-18	14:18:20	74.1	42.5	13	Urban beach	D
2023-10-18	14:19:20	63.5	41.8	13	Urban beach	D
2023-10-18	14:20:20	57.5	43.8	2024-01-13	Urban beach	D
2023-10-18	14:21:20	64.2	44.7	13	Urban beach	D
2023-10-18	14:22:20	63.1	45.1	2024-07-12	Urban beach	D
2023-10-18	14:23:20	165.3	46.3	2024-06-12	Urban beach	D
2023-10-18	14:24:20	137.6	44.4	2024-01-13	Urban beach	D
2023-10-18	14:25:20	78.2	42.9	2024-04-12	Urban beach	D
2023-10-18	14:26:20	67.8	43.8	2024-07-12	Urban beach	D
2023-10-18	14:27:20	197.7	52.2	13	Urban beach	D
2023-10-18	14:28:20	126.6	48.6	2024-07-12	Urban beach	D
2023-10-18	14:29:20	86.7	43.6	2024-08-12	Urban beach	D
2023-10-18	14:30:20	76.3	43.7	13	Urban beach	D
2023-10-18	14:31:20	53.6	42.6	2024-04-12	Urban beach	D
2023-10-18	14:32:20	66.7	43.7	2024-05-12	Urban beach	D
2023-10-18	14:33:20	118	46.9	2024-08-12	Urban beach	D
2023-10-18	14:34:20	60.8	45	2024-03-13	Urban beach	D
2023-10-18	14:35:20	490	47.5	2024-04-13	Urban beach	D
2023-10-18	14:36:20	72.3	45.1	2024-05-12	Urban beach	D
2023-10-18	14:37:20	59.4	46.1	2024-05-12	Urban beach	D
2023-10-18	14:38:20	109.8	48.3	13	Urban beach	D
2023-10-18	14:39:20	67.3	42.3	2024-03-12	Urban beach	D
2023-10-18	14:40:20	69.8	39.4	2024-03-12	Urban beach	D
2023-10-18	14:41:20	67.6	40.5	13	Urban beach	D
2023-10-18	14:42:20	56.1	44.3	2024-09-12	Urban beach	D
2023-10-18	14:43:20	68.9	45.9	13	Urban beach	D
2023-10-18	14:44:20	140.4	43.5	2024-05-12	Urban beach	D
2023-10-18	14:45:20	213.4	45.1	2024-04-12	Urban beach	D
2023-10-18	14:46:20	62.9	42.8	2024-03-12	Urban beach	D
2023-10-18	14:47:20	86.8	46.6	2024-06-12	Urban beach	D
2023-10-18	14:48:20	60.5	45.9	2024-02-12	Urban beach	D
2023-10-18	14:49:20	73.9	44.2	2024-05-12	Urban beach	D
2023-10-18	14:50:20	60.3	48.4	2024-08-12	Urban beach	D
2023-10-18	14:51:20	53.6	45.2	2024-09-12	Urban beach	D
2023-10-18	14:52:20	84.2	51.2	2024-04-12	Urban beach	D
2023-10-18	14:53:20	66.2	48.9	2024-09-11	Urban beach	D
2023-10-18	14:54:20	104.5	43.6	2024-07-12	Urban beach	D
2023-10-18	14:55:20	72.7	48	13	Urban beach	D
2023-10-18	14:56:20	61	45.7	2024-02-12	Urban beach	D
2023-10-18	14:57:20	171.3	46.6	2024-06-12	Urban beach	D
2023-10-18	14:58:20	73.7	45.9	2024-06-12	Urban beach	D
2023-10-18	14:59:20	71.1	50.1	2024-07-12	Urban beach	D
2023-10-18	15:00:20	67.7	45.9	2024-05-12	Urban beach	D
2023-10-18	15:01:20	119.8	46.7	2024-05-12	Urban beach	D
2023-10-18	15:02:20	68.2	45.1	2024-08-11	Urban beach	D
2023-10-18	15:03:20	54.2	46.5	2024-03-12	Urban beach	D
2023-10-18	15:04:20	130.5	45.8	2024-05-12	Urban beach	D
2023-10-18	15:05:20	65	43.9	2024-02-12	Urban beach	D
2023-10-18	15:06:20	68.4	44.7	12	Urban beach	D
2023-10-18	15:07:20	62	46.6	2024-04-12	Urban beach	D
2023-10-18	15:08:20	73.2	45	2024-07-12	Urban beach	D
2023-10-18	15:09:20	156.7	44.9	2024-02-12	Urban beach	D
2023-10-18	15:10:20	57.9	45.2	12	Urban beach	D
2023-10-18	15:11:20	59.1	43.5	2024-01-12	Urban beach	D
2023-10-18	15:12:20	58.4	46.1	2024-09-11	Urban beach	D
2023-10-18	15:13:20	172.4	42.7	12	Urban beach	D
2023-10-18	15:14:20	114.9	43.8	2024-01-12	Urban beach	D
2023-10-18	15:15:20	56.3	46.3	2024-09-11	Urban beach	D
2023-10-18	15:16:20	69.8	47.5	12	Urban beach	D
2023-10-18	15:17:20	57.1	46.2	2024-06-12	Urban beach	D
2023-10-18	15:18:20	247.1	47	2024-09-12	Urban beach	D
2023-10-18	15:19:20	95.7	47.5	13	Urban beach	D
2023-10-18	15:20:20	53	40.9	2024-07-11	Urban beach	D
2023-10-18	15:21:20	61.5	36.9	2024-06-10	Urban beach	D
2023-10-18	15:22:20	71.4	46.3	2024-01-11	Urban beach	D
2023-10-18	15:23:20	116.4	39.8	2024-01-11	Urban beach	D
2023-10-18	15:24:20	47.3	35.2	2024-09-10	Urban beach	D
2023-10-18	15:25:20	58.6	39.6	2024-09-10	Urban beach	D
2023-10-18	15:26:20	120	39.7	2024-04-11	Urban beach	D
2023-10-18	15:27:20	47.2	36.7	2024-07-10	Urban beach	D
2023-10-18	15:28:20	50.5	37	2024-04-10	Urban beach	D
2023-10-18	15:29:20	55.7	39.6	2024-02-11	Urban beach	D
2023-10-18	15:30:20	81	39.2	2024-09-10	Urban beach	D
2023-10-18	15:31:20	164.1	33	10	Urban beach	D
2023-10-18	15:32:20	40.6	33.6	2024-06-09	Urban beach	D
2023-10-18	15:33:20	71.6	35.4	10	Urban beach	D
2023-10-18	15:34:20	201.8	37.8	2024-01-11	Urban beach	D
2023-10-18	15:35:20	127.9	32.3	2024-07-09	Urban beach	D
2023-10-18	15:36:20	121.2	37.8	2024-01-10	Urban beach	D
2023-10-18	15:37:20	58.7	35.8	2024-01-10	Urban beach	D
2023-10-18	15:38:20	143.3	36.3	2024-02-10	Urban beach	D
2023-10-18	15:39:20	146.4	2024-08-31	2024-05-09	Urban beach	D
2023-10-18	15:40:20	55.4	33.7	2024-05-09	Urban beach	D
2023-10-18	15:41:20	86.4	32.2	2024-03-09	Urban beach	D
2023-10-18	15:42:20	52.6	32.5	2024-01-09	Urban beach	D
2023-10-18	15:43:20	114.1	32.9	2024-04-09	Urban beach	D
2023-10-18	15:44:20	110.7	2024-05-31	2024-05-09	Urban beach	D
2023-10-18	15:45:20	77.6	32.2	2024-02-09	Urban beach	D
2023-10-18	15:46:20	54.3	33.8	2024-05-09	Urban beach	D
2023-10-18	15:47:20	112.4	32.3	10	Urban beach	D
2023-10-18	15:48:20	62.4	35.6	10	Urban beach	D
2023-10-18	15:49:20	69.6	36.8	10	Urban beach	D
2023-10-18	15:50:20	57.4	39.5	2024-06-10	Urban beach	D
2023-10-18	15:51:20	70.3	36.3	2024-02-10	Urban beach	D
2023-10-18	15:52:20	119.4	35.3	2024-07-09	Urban beach	D
2023-10-18	15:53:20	106.3	35.6	10	Urban beach	D
2023-10-18	15:54:20	122.6	34.8	2024-04-11	Urban beach	D
2023-10-18	15:55:20	50.4	32.6	2024-08-09	Urban beach	D
2023-10-18	15:56:20	262.2	37.9	2024-02-10	Urban beach	D
2023-10-18	15:57:20	63.8	35	2024-04-10	Urban beach	D
2023-10-18	15:58:20	43	32.4	10	Urban beach	D
2023-10-18	15:59:20	47.5	34.4	2024-07-09	Urban beach	D
2023-10-18	16:00:20	52.4	32.6	2024-08-09	Urban beach	D
2023-10-18	16:01:20	86.8	2024-04-30	2024-02-09	Urban beach	D
2023-10-18	16:02:20	110.9	33.2	2024-05-09	Urban beach	D
2023-10-18	16:03:20	47.4	32.1	2024-01-09	Urban beach	D
2023-10-18	16:04:20	58.8	34	2024-04-09	Urban beach	D
2023-10-18	16:05:20	82.7	35.1	2024-06-09	Urban beach	D
2023-10-18	16:06:20	203.6	2024-01-30	2024-04-09	Urban beach	D
2023-10-18	16:07:20	69.9	32.1	2024-04-09	Urban beach	D
2023-10-18	16:08:20	49.8	2024-09-30	2024-08-08	Urban beach	D
2023-10-18	16:09:20	114.9	31.9	2024-03-09	Urban beach	D
2023-10-18	16:10:20	84.1	2024-02-29	2024-02-09	Urban beach	D
2023-10-18	16:11:20	115.3	2024-05-30	9	Urban beach	D
2023-10-18	16:12:20	326	2024-06-30	9	Urban beach	D
2023-10-18	16:13:20	58.4	2024-06-26	2024-02-08	Urban beach	D
2023-10-18	16:14:20	60.8	2024-07-26	2024-04-08	Urban beach	D
2023-10-18	16:15:20	199.5	2024-09-29	2024-02-09	Urban beach	D
2023-10-18	16:16:20	104.7	33	2024-09-09	Urban beach	D
2023-10-18	16:17:20	228.8	2024-09-30	2024-03-09	Urban beach	D
2023-10-18	16:18:20	43.2	2024-07-30	2024-05-09	Urban beach	D
2023-10-18	16:19:20	148.6	2024-04-27	2024-02-09	Urban beach	D
2023-10-18	16:20:20	130.9	32.9	2024-07-09	Urban beach	D
2023-10-18	16:21:20	47.7	32.2	10	Urban beach	D
2023-10-18	16:22:20	67	2024-07-28	2024-07-09	Urban beach	D
2023-10-18	16:23:20	57.7	32.6	2024-07-09	Urban beach	D
2023-10-18	16:24:20	58.2	33.6	2024-01-10	Urban beach	D
2023-10-18	16:25:20	285.3	32	10	Urban beach	D
2023-10-18	16:26:20	201.3	34.4	2024-01-10	Urban beach	D
2023-10-18	16:27:20	66.1	33.1	2024-08-09	Urban beach	D
2023-10-18	16:28:20	67.4	35.4	2024-09-09	Urban beach	D
2023-10-18	16:29:20	43.4	33	2024-09-09	Urban beach	D
2023-10-18	16:30:20	65.4	32.4	10	Urban beach	D
2023-10-18	16:31:20	53.3	33.6	2024-01-10	Urban beach	D
2023-10-18	16:32:20	100.6	33	2024-04-11	Urban beach	D
2023-10-18	16:33:20	35.6	2024-09-29	2024-06-09	Urban beach	D
2023-10-18	16:34:20	79.9	33.4	2024-01-10	Urban beach	D
2023-10-18	16:35:20	40.8	32	2024-06-09	Urban beach	D
2023-10-18	16:36:20	40.7	2024-04-29	2024-04-09	Urban beach	D
2023-10-18	16:37:20	68.1	2024-08-29	2024-05-09	Urban beach	D
2023-10-18	16:38:20	57.7	2024-08-28	2024-01-09	Urban beach	D
2023-10-18	16:39:20	44.9	28	2024-02-09	Urban beach	D
2023-10-18	16:40:20	52.9	2024-04-30	2024-04-09	Urban beach	D
2023-10-18	16:41:20	150.1	41.6	13	Urban beach	D
2023-10-18	16:42:20	41.7	34.8	2024-04-09	Urban beach	D
2023-10-18	16:43:20	118.2	32.2	9	Urban beach	D
2023-10-18	16:44:20	128.9	2024-07-29	2024-03-09	Urban beach	D
2023-10-18	16:45:20	60	34.7	10	Urban beach	D
2023-10-18	16:46:20	94.6	30	2024-09-08	Urban beach	D
2023-10-18	16:47:20	47.7	30	2024-08-08	Urban beach	D
2023-10-18	16:48:20	116.8	31.2	2024-09-08	Urban beach	D
2023-10-18	16:49:20	72.4	32	2024-05-08	Urban beach	D
2023-10-18	16:50:20	81.3	32.4	2024-06-09	Urban beach	D
2023-10-18	16:51:20	70.6	2024-03-31	2024-07-08	Urban beach	D
2023-10-18	16:52:20	47.2	31.9	2024-02-09	Urban beach	D
2023-10-18	16:53:20	51.1	2024-03-31	2024-07-08	Urban beach	D
2023-10-18	16:54:20	132.6	2024-01-29	2024-09-08	Urban beach	D
2023-10-18	16:55:20	60.5	2024-07-25	2024-01-08	Urban beach	D
2023-10-18	16:56:20	35.2	2024-05-26	2024-01-08	Urban beach	D
2023-10-18	16:57:20	49.7	2024-09-27	2024-01-08	Urban beach	D
2023-10-18	16:58:20	44.9	2024-06-28	2024-02-08	Urban beach	D
2023-10-18	16:59:20	112.2	2024-08-28	2024-08-07	Urban beach	D
2023-10-18	17:00:20	58.6	2024-09-24	2024-07-07	Urban beach	D
2023-10-18	17:01:20	74.9	2024-06-29	2024-08-07	Urban beach	D
2023-10-18	17:02:20	133.7	2024-01-27	2024-06-07	Urban beach	D
2023-10-18	17:03:20	146.5	2024-09-23	2024-04-07	Urban beach	D
2023-10-18	17:04:20	51.5	2024-07-26	2024-06-07	Urban beach	D
2023-10-18	17:05:20	40.2	2024-02-26	2024-03-07	Urban beach	D
2023-10-18	17:06:20	200.4	2024-05-22	2024-09-06	Urban beach	D
2023-10-18	17:07:20	54.4	2024-06-23	2024-07-06	Urban beach	D
2023-10-18	17:08:20	41.3	2024-03-23	2024-03-07	Urban beach	D
2023-10-18	17:09:20	73.3	2024-03-27	2024-02-07	Urban beach	D
2023-10-18	17:10:20	48.4	2024-09-28	2024-06-08	Urban beach	D
2023-10-18	17:11:20	40.5	2024-06-27	2024-01-07	Urban beach	D
2023-10-18	17:12:20	52.2	2024-07-28	2024-05-07	Urban beach	D
2023-10-18	17:13:20	41.6	2024-01-25	7	Urban beach	D
2023-10-18	17:14:20	125.5	2024-09-23	2024-09-06	Urban beach	D
2023-10-18	17:15:20	32.4	2024-05-21	2024-05-06	Urban beach	D
2023-10-19	10:05:01	2024-02-19	2024-07-14	2024-03-03	City center	E
2023-10-19	10:06:01	2024-05-29	2024-06-16	3	City center	E
2023-10-19	10:07:01	43.8	2024-04-21	2024-02-03	City center	E
2023-10-19	10:08:01	54.6	2024-05-15	2024-07-03	City center	E
2023-10-19	10:09:01	22	2024-02-16	5	City center	E
2023-10-19	10:10:01	91.5	2024-09-13	2024-09-02	City center	E
2023-10-19	10:11:01	84.6	2024-04-12	2024-08-04	City center	E
2023-10-19	10:12:01	97.2	2024-04-16	2024-09-03	City center	E
2023-10-19	10:13:01	41.3	2024-03-21	2024-02-03	City center	E
2023-10-19	10:14:01	73.4	2024-08-18	2024-05-03	City center	E
2023-10-19	10:15:01	32.4	2024-02-15	2024-08-02	City center	E
2023-10-19	10:16:01	55.9	13	2024-05-02	City center	E
2023-10-19	10:17:01	57.8	2024-01-13	2024-07-02	City center	E
2023-10-19	10:18:01	97.6	2024-08-16	2024-09-02	City center	E
2023-10-19	10:19:01	111.1	2024-07-22	2024-03-03	City center	E
2023-10-19	10:20:01	77.5	2024-08-28	2024-09-03	City center	E
2023-10-19	10:21:01	55.6	2024-09-18	2024-07-02	City center	E
2023-10-19	10:22:01	89.9	2024-09-18	4	City center	E
2023-10-19	10:23:01	37.8	2024-02-13	2024-04-02	City center	E
2023-10-19	10:24:01	43.3	2024-07-14	2024-06-02	City center	E
2023-10-19	10:25:01	41.6	2024-04-15	2024-06-02	City center	E
2023-10-19	10:26:01	50.1	2024-02-18	2024-09-02	City center	E
2023-10-19	10:27:01	51.7	2024-04-19	3	City center	E
2023-10-19	10:28:01	314.2	35.6	2024-01-03	City center	E
2023-10-19	10:29:01	60.2	2024-06-16	2024-06-02	City center	E
2023-10-19	10:30:01	39.5	2024-03-17	2024-04-02	City center	E
2023-10-19	10:31:01	147.5	22	2024-08-02	City center	E
2023-10-19	10:32:01	187.8	2024-02-29	2024-03-03	City center	E
2023-10-19	10:33:01	60.5	2024-04-24	3	City center	E
2023-10-19	10:34:01	58.7	2024-01-28	2024-05-03	City center	E
2023-10-19	10:35:01	50	2024-07-15	2024-05-02	City center	E
2023-10-19	10:36:01	35.2	2024-02-18	2024-06-02	City center	E
2023-10-19	10:37:01	87.1	2024-02-22	2024-08-02	City center	E
2023-10-19	10:38:01	42.3	2024-03-18	2024-09-02	City center	E
2023-10-19	10:39:01	135.1	2024-05-20	2024-09-02	City center	E
2023-10-19	10:40:01	32.8	2024-04-16	3	City center	E
2023-10-19	10:41:01	33	2024-08-14	2024-08-02	City center	E
2023-10-19	10:42:01	49.5	2024-09-18	2024-04-03	City center	E
2023-10-19	10:43:01	41.1	2024-01-14	2024-06-02	City center	E
2023-10-19	10:44:01	84.2	2024-06-16	4	City center	E
2023-10-19	10:45:01	54.1	20	2024-05-04	City center	E
2023-10-19	10:46:01	57.5	15	2024-06-03	City center	E
2023-10-19	10:47:01	35.6	2024-08-23	2024-01-04	City center	E
2023-10-19	10:48:01	48.5	2024-07-21	2024-05-04	City center	E
2023-10-19	10:49:01	110.2	2024-07-24	4	City center	E
2023-10-19	10:50:01	84.7	2024-01-27	2024-09-03	City center	E
2023-10-19	10:51:01	76.1	2024-06-25	2024-02-04	City center	E
2023-10-19	10:52:01	176.2	32.8	2024-06-04	City center	E
2023-10-19	10:53:01	92.5	41.1	2024-03-06	City center	E
2023-10-19	10:54:01	97.2	34.9	2024-01-05	City center	E
2023-10-19	10:55:01	88.5	2024-07-31	2024-04-05	City center	E
2023-10-19	10:56:01	70	35.4	2024-09-07	City center	E
2023-10-19	10:57:01	89.8	2024-03-30	2024-05-05	City center	E
2023-10-19	10:58:01	86.8	26	2024-09-04	City center	E
2023-10-19	10:59:01	91.4	2024-05-26	2024-02-04	City center	E
2023-10-19	11:00:01	71.4	41.2	2024-03-08	City center	E
2023-10-19	11:01:01	63.1	2024-01-31	2024-03-06	City center	E
2023-10-19	11:02:01	57.5	2024-02-23	2024-06-04	City center	E
2023-10-19	11:03:01	144.5	2024-07-21	2024-02-05	City center	E
2023-10-19	11:04:01	53.6	2024-07-26	2024-09-04	City center	E
2023-10-19	11:05:01	174.9	2024-08-21	2024-09-04	City center	E
2023-10-19	11:06:01	75.1	2024-06-24	2024-06-05	City center	E
2023-10-19	11:07:01	128.8	34.1	2024-03-05	City center	E
2023-10-19	11:08:01	82.8	2024-09-26	2024-09-04	City center	E
2023-10-19	11:09:01	91.7	2024-04-30	2024-01-05	City center	E
2023-10-19	11:10:01	138.2	35.6	2024-04-05	City center	E
2023-10-19	11:11:01	165.4	38.2	2024-08-05	City center	E
2023-10-19	11:12:01	80.4	2024-03-30	2024-08-04	City center	E
2023-10-19	11:13:01	137.6	2024-08-29	2024-03-05	City center	E
2023-10-19	11:14:01	53.3	2024-02-28	2024-07-04	City center	E
2023-10-19	11:15:01	100.3	2024-01-30	2024-05-05	City center	E
2023-10-19	11:16:01	157.8	41.3	2024-07-05	City center	E
2023-10-19	11:17:01	142.2	33.6	2024-03-05	City center	E
2023-10-19	11:18:01	80.1	2024-05-30	2024-08-04	City center	E
2023-10-19	11:19:01	132.6	36.1	2024-02-06	City center	E
2023-10-19	11:20:01	85.9	2024-03-30	2024-04-05	City center	E
2023-10-19	11:21:01	112.7	2024-03-26	2024-04-05	City center	E
2023-10-19	11:22:01	52.9	2024-01-25	2024-06-05	City center	E
2023-10-19	11:23:01	46.7	2024-08-29	2024-07-05	City center	E
2023-10-19	11:24:01	45.5	26	5	City center	E
2023-10-19	11:25:01	49.9	2024-03-26	2024-07-05	City center	E
2023-10-19	11:26:01	117.7	2024-06-24	2024-09-04	City center	E
2023-10-19	11:27:01	72.1	33.1	2024-04-05	City center	E
2023-10-19	11:28:01	186	35.4	2024-05-05	City center	E
2023-10-19	11:29:01	184.1	42	2024-01-06	City center	E
2023-10-19	11:30:01	60.2	37.4	2024-02-07	City center	E
2023-10-19	11:31:01	61.3	2024-03-28	2024-09-04	City center	E
2023-10-19	11:32:01	47.9	2024-08-26	2024-02-05	City center	E
2023-10-19	11:33:01	78.6	35.3	2024-01-06	City center	E
2023-10-19	11:34:01	54.4	2024-02-26	2024-09-04	City center	E
2023-10-19	11:35:01	65.7	35.3	2024-04-06	City center	E
2023-10-19	11:36:01	82.2	40.5	2024-07-05	City center	E
2023-10-19	11:37:01	252.3	41.2	2024-03-05	City center	E
2023-10-19	11:38:01	105.6	45.9	2024-07-05	City center	E
2023-10-19	11:39:01	107	43.8	2024-07-05	City center	E
2023-10-19	11:40:01	97.8	38.5	2024-07-05	City center	E
2023-10-19	11:41:01	187.6	38.8	2024-03-05	City center	E
2023-10-19	11:42:01	188	39.2	2024-04-05	City center	E
2023-10-19	11:43:01	83.1	41.6	2024-02-06	City center	E
2023-10-19	11:44:01	221.4	62.2	9	City center	E
2023-10-19	11:45:01	109.3	42.5	2024-01-06	City center	E
2023-10-19	11:46:01	110.1	45.2	2024-06-06	City center	E
2023-10-19	11:47:01	114.2	37	2024-07-05	City center	E
2023-10-19	11:48:01	67.9	39.2	2024-07-06	City center	E
2023-10-19	11:49:01	130.5	37.4	6	City center	E
2023-10-19	11:50:01	475.7	48.4	2024-03-06	City center	E
2023-10-19	11:51:01	159.4	44	2024-01-06	City center	E
2023-10-19	11:52:01	200.4	51	2024-06-06	City center	E
2023-10-19	11:53:01	121.5	46.1	2024-04-06	City center	E
2023-10-19	11:54:01	155.4	50.1	2024-02-06	City center	E
2023-10-19	11:55:01	281.1	43.9	2024-05-06	City center	E
2023-10-19	11:56:01	336.3	41.3	2024-01-06	City center	E
2023-10-19	11:57:01	198.4	42.9	2024-02-06	City center	E
2023-10-19	11:58:01	153.5	40.6	2024-02-06	City center	E
2023-10-19	11:59:01	75.4	36.9	2024-02-06	City center	E
2023-10-19	12:00:01	58	36.5	2024-02-06	City center	E
2023-10-19	12:01:01	161.7	45.3	2024-05-07	City center	E
2023-10-19	12:02:01	124.9	32.8	2024-01-06	City center	E
2023-10-19	12:03:01	75.3	36.7	2024-02-06	City center	E
2023-10-19	12:04:01	160.3	37.3	2024-05-06	City center	E
2023-10-19	12:05:01	95.4	39.1	2024-08-06	City center	E
2023-10-19	12:06:01	205.6	38.5	2024-05-06	City center	E
2023-10-19	12:07:01	331.3	42.9	2024-08-06	City center	E
2023-10-19	12:08:01	194.6	45	2024-07-06	City center	E
2023-10-19	12:09:01	97.4	43.6	2024-06-06	City center	E
2023-10-19	12:10:01	169.9	60.2	2024-09-06	City center	E
2023-10-19	12:11:01	172.6	60.4	2024-09-06	City center	E
2023-10-19	12:12:01	161.7	55.3	2024-04-07	City center	E
2023-10-19	12:13:01	123.8	54.4	2024-05-07	City center	E
2023-10-19	12:14:01	502.2	62.9	2024-03-09	City center	E
2023-10-19	12:15:01	152.6	58.2	2024-02-08	City center	E
2023-10-19	12:16:01	139.4	62.1	9	City center	E
2023-10-19	12:17:01	235.4	51.8	7	City center	E
2023-10-19	12:18:01	218.8	63.6	8	City center	E
2023-10-19	12:19:01	242.8	46.4	7	City center	E
2023-10-19	12:20:01	162.7	42.4	2024-04-06	City center	E
2023-10-19	12:21:01	82.6	39.3	2024-07-06	City center	E
2023-10-19	12:22:01	354.7	36.6	2024-09-06	City center	E
2023-10-19	12:23:01	118.5	43.4	2024-02-07	City center	E
2023-10-19	12:24:01	125.5	47	2024-07-07	City center	E
2023-10-19	12:25:01	146.2	45.5	2024-06-06	City center	E
2023-10-19	12:26:01	106.4	50.3	2024-06-06	City center	E
2023-10-19	12:27:01	145.2	43.5	2024-04-06	City center	E
2023-10-19	12:28:01	408.5	41.6	2024-09-06	City center	E
2023-10-19	12:29:01	66.1	34.2	2024-01-07	City center	E
2023-10-19	12:30:01	178.7	40.5	6	City center	E
2023-10-19	12:31:01	156.1	32.2	2024-01-06	City center	E
2023-10-19	12:32:01	117.2	34.7	2024-02-06	City center	E
2023-10-19	12:33:01	73.5	39.3	2024-05-06	City center	E
2023-10-19	12:34:01	112.3	40.1	2024-06-06	City center	E
2023-10-19	12:35:01	121.6	43.2	2024-08-06	City center	E
2023-10-19	12:36:01	125	40.1	2024-01-07	City center	E
2023-10-19	12:37:01	54.3	37.3	2024-09-07	City center	E
2023-10-19	12:38:01	59.3	41.1	2024-02-07	City center	E
2023-10-19	12:39:01	122.4	42.6	2024-02-07	City center	E
2023-10-19	12:40:01	57.9	32.8	2024-04-06	City center	E
2023-10-19	12:41:01	51.3	33.9	7	City center	E
2023-10-19	12:42:01	75.2	45.1	2024-09-07	City center	E
2023-10-19	12:43:01	171.8	36.4	7	City center	E
2023-10-19	12:44:01	99.5	39.7	9	City center	E
2023-10-19	12:45:01	73.7	56.4	2024-06-14	City center	E
2023-10-19	12:46:01	158.7	44.3	2024-06-09	City center	E
2023-10-19	12:47:01	102.6	41.2	2024-01-09	City center	E
2023-10-19	12:48:01	108.8	39.7	2024-05-07	City center	E
2023-10-19	12:49:01	57.2	36.6	8	City center	E
2023-10-19	12:50:01	67.7	41.6	2024-06-08	City center	E
2023-10-19	12:51:01	139.9	41.9	8	City center	E
2023-10-19	12:52:01	78	44.1	2024-06-07	City center	E
2023-10-19	12:53:01	76.4	45.7	2024-08-07	City center	E
2023-10-19	12:54:01	120.9	39.8	2024-04-07	City center	E
2023-10-19	12:55:01	68.1	40.4	2024-08-08	City center	E
2023-10-19	12:56:01	173	53.1	2024-06-07	City center	E
2023-10-19	12:57:01	118.6	58.1	2024-08-07	City center	E
2023-10-19	12:58:01	120.8	55	2024-01-08	City center	E
2023-10-19	12:59:01	86.6	43.5	2024-06-07	City center	E
2023-10-19	13:00:01	103.4	45.2	2024-02-08	City center	E
2023-10-19	13:01:01	91.4	49.3	2024-06-08	City center	E
2023-10-19	13:02:01	65	45.6	2024-08-08	City center	E
2023-10-19	13:03:01	415.5	49.8	8	City center	E
2023-10-19	13:04:01	76.5	41.9	2024-09-07	City center	E
2023-10-19	13:05:01	204.4	51.5	2024-04-09	City center	E
2023-10-19	13:35:09	89	33.6	2024-09-07	Residential area	F
2023-10-19	13:36:09	69.2	37.2	8	Residential area	F
2023-10-19	13:37:09	70.1	35.6	2024-01-08	Residential area	F
2023-10-19	13:38:09	59.6	2024-03-30	2024-05-07	Residential area	F
2023-10-19	13:39:09	220.4	2024-04-25	2024-05-06	Residential area	F
2023-10-19	13:40:09	224.5	2024-01-28	2024-07-06	Residential area	F
2023-10-19	13:41:09	40.7	2024-08-25	2024-04-06	Residential area	F
2023-10-19	13:42:09	45.5	2024-05-23	2024-03-06	Residential area	F
2023-10-19	13:43:09	33.6	2024-06-26	2024-06-06	Residential area	F
2023-10-19	13:44:09	44.9	2024-08-28	2024-02-07	Residential area	F
2023-10-19	13:45:09	127.1	2024-07-24	2024-06-06	Residential area	F
2023-10-19	13:46:09	35.6	2024-09-25	2024-04-06	Residential area	F
2023-10-19	13:47:09	115.4	2024-08-24	2024-05-06	Residential area	F
2023-10-19	13:48:09	48	2024-08-29	2024-08-06	Residential area	F
2023-10-19	13:49:09	119.5	2024-05-30	7	Residential area	F
2023-10-19	13:50:09	43.1	2024-01-30	2024-06-06	Residential area	F
2023-10-19	13:51:09	44.1	2024-04-27	2024-08-05	Residential area	F
2023-10-19	13:52:09	49.1	2024-01-31	2024-02-07	Residential area	F
2023-10-19	13:53:09	55.6	2024-04-30	2024-09-06	Residential area	F
2023-10-19	13:54:09	70.9	35.8	2024-04-09	Residential area	F
2023-10-19	13:55:09	70.9	35	8	Residential area	F
2023-10-19	13:56:09	64.1	32	2024-01-08	Residential area	F
2023-10-19	13:57:09	41	28	7	Residential area	F
2023-10-19	13:58:09	58.4	34.8	2024-01-08	Residential area	F
2023-10-19	13:59:09	140.6	2024-01-31	2024-03-07	Residential area	F
2023-10-19	14:00:09	92.3	32.2	2024-01-08	Residential area	F
2023-10-19	14:01:09	133.6	31.9	2024-09-07	Residential area	F
2023-10-19	14:02:09	48	31.9	2024-04-07	Residential area	F
2023-10-19	14:03:09	57.8	33.1	2024-04-07	Residential area	F
2023-10-19	14:04:09	94.6	32.7	2024-06-07	Residential area	F
2023-10-19	14:05:09	65.4	37.7	2024-09-07	Residential area	F
2023-10-19	14:06:09	59.5	32.3	2024-08-06	Residential area	F
2023-10-19	14:07:09	144.2	28	2024-01-07	Residential area	F
2023-10-19	14:08:09	55.8	2024-02-29	2024-04-06	Residential area	F
2023-10-19	14:09:09	99.8	2024-02-27	2024-05-06	Residential area	F
2023-10-19	14:10:09	71.5	2024-08-29	2024-07-08	Residential area	F
2023-10-19	14:11:09	42	29	8	Residential area	F
2023-10-19	14:12:09	41.2	2024-05-23	2024-07-06	Residential area	F
2023-10-19	14:13:09	115.1	2024-08-23	2024-07-05	Residential area	F
2023-10-19	14:14:09	53.5	2024-01-29	2024-07-06	Residential area	F
2023-10-19	14:15:09	57.6	2024-03-26	2024-02-07	Residential area	F
2023-10-19	14:16:09	50.5	2024-07-29	2024-01-08	Residential area	F
2023-10-19	14:17:09	237.3	2024-07-29	2024-03-08	Residential area	F
2023-10-19	14:18:09	80.1	2024-05-28	8	Residential area	F
2023-10-19	14:19:09	37.4	2024-09-27	2024-04-07	Residential area	F
2023-10-19	14:20:09	34.8	27	2024-03-06	Residential area	F
2023-10-19	14:21:09	44.6	2024-08-25	2024-03-06	Residential area	F
2023-10-19	14:22:09	38.7	2024-08-30	2024-02-06	Residential area	F
2023-10-19	14:23:09	68.4	24	6	Residential area	F
2023-10-19	14:24:09	73.5	2024-03-27	2024-07-06	Residential area	F
2023-10-19	14:25:09	152.8	31.2	2024-09-07	Residential area	F
2023-10-19	14:26:09	183.5	36.1	2024-01-07	Residential area	F
2023-10-19	14:27:09	48.5	30	7	Residential area	F
2023-10-19	14:28:09	60.2	2024-06-25	2024-03-07	Residential area	F
2023-10-19	14:29:09	41.6	2024-01-28	2024-09-06	Residential area	F
2023-10-19	14:30:09	46	2024-07-25	2024-03-07	Residential area	F
2023-10-19	14:31:09	66.8	2024-09-27	7	Residential area	F
2023-10-19	14:32:09	127.7	30	2024-02-07	Residential area	F
2023-10-19	14:33:09	115.6	2024-09-25	2024-01-06	Residential area	F
2023-10-19	14:34:09	171	2024-07-29	6	Residential area	F
2023-10-19	14:35:09	331.2	2024-05-24	2024-01-06	Residential area	F
2023-10-19	14:36:09	181.1	2024-05-27	2024-07-06	Residential area	F
2023-10-19	14:37:09	157.6	2024-02-29	2024-05-07	Residential area	F
2023-10-19	14:38:09	66.9	2024-08-29	2024-06-07	Residential area	F
2023-10-19	14:39:09	61.5	33.8	2024-03-07	Residential area	F
2023-10-19	14:40:09	86.2	2024-04-29	2024-07-06	Residential area	F
2023-10-19	14:41:09	202.5	2024-04-27	2024-04-06	Residential area	F
2023-10-19	14:42:09	140.2	2024-08-29	2024-05-07	Residential area	F
2023-10-19	14:43:09	43.6	2024-04-27	2024-07-06	Residential area	F
2023-10-19	14:44:09	128	2024-07-31	2024-08-06	Residential area	F
2023-10-19	14:45:09	58.1	34.5	2024-08-06	Residential area	F
2023-10-19	14:46:09	50.1	32.9	2024-02-07	Residential area	F
2023-10-19	14:47:09	150.7	32.4	2024-01-07	Residential area	F
2023-10-19	14:48:09	1423.2	38.1	2024-01-07	Residential area	F
2023-10-19	14:49:09	83.4	2024-04-28	2024-07-06	Residential area	F
2023-10-19	14:50:09	103.9	2024-05-28	2024-05-06	Residential area	F
2023-10-19	14:51:09	61.1	2024-06-28	2024-09-06	Residential area	F
2023-10-19	14:52:09	106.9	37.4	7	Residential area	F
2023-10-19	14:53:09	66.7	31.2	2024-01-07	Residential area	F
2023-10-19	14:54:09	181	2024-06-30	2024-03-07	Residential area	F
2023-10-19	14:55:09	36.4	2024-09-27	2024-06-06	Residential area	F
2023-10-19	14:56:09	61.1	2024-06-27	2024-04-06	Residential area	F
2023-10-19	14:57:09	55.5	2024-04-27	2024-04-06	Residential area	F
2023-10-19	14:58:09	79.1	31.9	2024-05-06	Residential area	F
2023-10-19	14:59:09	128.9	2024-09-25	2024-04-06	Residential area	F
2023-10-19	15:00:09	42.2	26	2024-08-06	Residential area	F
2023-10-19	15:01:09	114.4	25	2024-04-06	Residential area	F
2023-10-19	15:02:09	1102.8	2024-01-23	2024-09-05	Residential area	F
2023-10-19	15:03:09	2024-06-29	2024-09-22	2024-08-05	Residential area	F
2023-10-19	15:04:09	45.6	2024-08-24	2024-08-05	Residential area	F
2023-10-19	15:05:09	35	26	2024-04-06	Residential area	F
2023-10-19	15:06:09	42.2	2024-01-26	2024-05-06	Residential area	F
2023-10-19	15:07:09	46.1	2024-05-25	2024-03-06	Residential area	F
2023-10-19	15:08:09	2024-05-31	22	2024-03-06	Residential area	F
2023-10-19	15:09:09	41.7	2024-07-26	2024-05-06	Residential area	F
2023-10-19	15:10:09	40	2024-07-25	2024-04-06	Residential area	F
2023-10-19	15:11:09	75.2	2024-01-23	2024-08-05	Residential area	F
2023-10-19	15:12:09	36.1	2024-06-23	2024-08-05	Residential area	F
2023-10-19	15:13:09	83.7	2024-03-24	2024-05-05	Residential area	F
2023-10-19	15:14:09	46.4	2024-08-24	2024-07-05	Residential area	F
2023-10-19	15:15:09	33.1	2024-01-21	2024-05-05	Residential area	F
2023-10-19	15:16:09	46.4	2024-04-21	2024-08-05	Residential area	F
2023-10-19	15:17:09	39.4	2024-08-22	2024-08-05	Residential area	F
2023-10-19	15:18:09	38.2	2024-06-19	2024-02-05	Residential area	F
2023-10-19	15:19:09	33.8	2024-09-21	5	Residential area	F
2023-10-19	15:20:09	41.8	21	2024-01-05	Residential area	F
2023-10-19	15:21:09	63.9	2024-04-20	5	Residential area	F
2023-10-19	15:22:09	41.8	2024-03-26	2024-07-05	Residential area	F
2023-10-19	15:23:09	45.9	2024-02-19	2024-02-05	Residential area	F
2023-10-19	15:24:09	41.9	2024-05-22	2024-08-04	Residential area	F
2023-10-19	15:25:09	31	2024-02-22	2024-08-04	Residential area	F
2023-10-19	15:26:09	80.8	2024-08-21	5	Residential area	F
2023-10-19	15:27:09	47.8	2024-01-19	2024-09-04	Residential area	F
2023-10-19	15:28:09	40.6	2024-04-21	2024-07-04	Residential area	F
2023-10-19	15:29:09	36.8	2024-06-19	2024-05-04	Residential area	F
2023-10-19	15:30:09	81	2024-08-21	2024-05-04	Residential area	F
2023-10-19	15:31:09	84.2	2024-08-18	2024-02-05	Residential area	F
2023-10-19	15:32:09	120.1	2024-04-22	2024-03-05	Residential area	F
2023-10-19	15:33:09	47.6	2024-09-22	2024-09-04	Residential area	F
2023-10-19	15:34:09	49.2	2024-03-23	2024-02-05	Residential area	F
2023-10-19	15:35:09	53.9	2024-07-19	2024-08-04	Residential area	F
2023-10-19	15:36:09	55.6	2024-01-23	2024-08-04	Residential area	F
2023-10-19	15:37:09	73.4	2024-01-22	2024-03-05	Residential area	F
2023-10-19	15:38:09	37.3	22	5	Residential area	F
2023-10-19	15:39:09	38.8	2024-04-24	2024-09-04	Residential area	F
2023-10-19	15:40:09	45	2024-04-25	2024-04-05	Residential area	F
2023-10-19	15:41:09	43.6	2024-06-23	2024-03-05	Residential area	F
2023-10-19	15:42:09	40.8	2024-05-23	2024-01-05	Residential area	F
2023-10-19	15:43:09	51	2024-08-27	2024-02-05	Residential area	F
2023-10-19	15:44:09	105.6	23	2024-04-05	Residential area	F
2023-10-19	15:45:09	41.3	2024-02-24	2024-06-05	Residential area	F
2023-10-19	15:46:09	41.8	2024-01-25	2024-03-05	Residential area	F
2023-10-19	15:47:09	153	28	2024-04-05	Residential area	F
2023-10-19	15:48:09	54.5	2024-07-30	2024-09-04	Residential area	F
2023-10-19	15:49:09	43.2	2024-09-22	2024-02-05	Residential area	F
2023-10-19	15:50:09	217.4	2024-07-27	2024-05-05	Residential area	F
2023-10-19	15:51:09	64.2	2024-05-26	2024-07-05	Residential area	F
2023-10-19	15:52:09	52.1	2024-03-25	2024-01-05	Residential area	F
2023-10-19	15:53:09	44.7	2024-02-27	2024-05-05	Residential area	F
2023-10-19	15:54:09	54.6	2024-03-27	2024-08-05	Residential area	F
2023-10-19	15:55:09	56.5	32.7	6	Residential area	F
2023-10-19	15:56:09	66.8	2024-05-27	2024-05-05	Residential area	F
2023-10-19	15:57:09	130.7	2024-08-30	2024-01-05	Residential area	F
2023-10-19	15:58:09	69.8	29	2024-07-06	Residential area	F
2023-10-19	15:59:09	67.1	2024-01-28	2024-07-05	Residential area	F
2023-10-19	16:00:09	153.6	33.1	2024-02-06	Residential area	F
2023-10-19	16:01:09	71.6	32.6	2024-04-06	Residential area	F
2023-10-19	16:02:09	54.2	2024-05-29	2024-06-06	Residential area	F
2023-10-19	16:03:09	87.1	2024-07-28	2024-04-06	Residential area	F
2023-10-19	16:04:09	57.7	2024-05-31	2024-03-06	Residential area	F
2023-10-19	16:05:09	55.1	32	2024-01-06	Residential area	F
2023-10-19	16:06:09	92.8	33.7	2024-01-06	Residential area	F
2023-10-19	16:07:09	45.5	31.4	2024-04-06	Residential area	F
2023-10-19	16:08:09	48.4	2024-06-29	2024-08-05	Residential area	F
2023-10-19	16:09:09	66.1	33.4	7	Residential area	F
2023-10-19	16:10:09	55	35.8	2024-03-06	Residential area	F
2023-10-19	16:11:09	41.5	2024-02-29	2024-04-06	Residential area	F
2023-10-19	16:12:09	49.4	31	2024-01-06	Residential area	F
2023-10-19	16:13:09	41.2	2024-07-31	2024-03-06	Residential area	F
2023-10-19	16:14:09	63.3	2024-09-27	2024-06-06	Residential area	F
2023-10-19	16:15:09	47.8	2024-01-31	2024-02-06	Residential area	F
2023-10-19	16:16:09	62.7	2024-09-30	2024-05-06	Residential area	F
2023-10-19	16:17:09	159.7	2024-08-29	2024-01-06	Residential area	F
2023-10-19	16:18:09	77.3	32.7	2024-05-06	Residential area	F
2023-10-19	16:19:09	53.5	32.1	2024-05-06	Residential area	F
2023-10-19	16:20:09	124	2024-09-30	2024-02-06	Residential area	F
2023-10-19	16:21:09	151.8	39.1	2024-02-06	Residential area	F
2023-10-19	16:22:09	236.8	2024-04-30	6	Residential area	F
2023-10-19	16:23:09	393.1	40.4	2024-03-06	Residential area	F
2023-10-19	16:24:09	60.4	36.4	2024-09-05	Residential area	F
2023-10-19	16:25:09	103.7	36.7	2024-04-06	Residential area	F
2023-10-19	16:26:09	534.1	2024-07-31	2024-01-06	Residential area	F
2023-10-19	16:27:09	66.1	2024-05-31	2024-03-06	Residential area	F
2023-10-19	16:28:09	61.7	35.5	2024-09-05	Residential area	F
2023-10-19	16:29:09	190	36.8	2024-05-06	Residential area	F
2023-10-19	16:30:09	181.5	41.9	2024-01-06	Residential area	F
2023-10-19	16:31:09	71.1	37	2024-09-05	Residential area	F
2023-10-19	16:32:09	105.6	32	2024-02-06	Residential area	F
2023-10-19	16:33:09	109.8	34.1	2024-03-06	Residential area	F
2023-10-19	16:34:09	146.5	34.3	2024-02-06	Residential area	F
2023-10-19	16:35:09	70.6	34.4	2024-02-06	Residential area	F
2023-10-19	16:36:09	163.9	31.6	2024-07-05	Residential area	F
2023-10-19	16:37:09	68.1	33.9	2024-07-05	Residential area	F
2023-10-19	16:38:09	223.1	34.8	2024-02-06	Residential area	F
2023-10-20	11:51:24	51	2024-08-14	2024-08-01	Outer belt	G
2023-10-20	11:52:24	2024-01-16	2024-01-08	2024-08-01	Outer belt	G
2023-10-20	11:53:24	2024-04-03	2024-03-03	2024-05-01	Outer belt	G
2023-10-20	11:54:24	2024-04-04	2024-03-04	2024-07-01	Outer belt	G
2023-10-20	11:55:24	2024-05-03	2024-03-03	2024-03-01	Outer belt	G
2023-10-20	11:56:24	61.5	2024-06-03	2024-02-01	Outer belt	G
2023-10-20	11:57:24	2024-02-04	2024-01-04	2024-02-01	Outer belt	G
2023-10-20	11:58:24	2024-01-04	2024-09-03	2024-04-01	Outer belt	G
2023-10-20	11:59:24	2024-02-05	2024-07-03	2024-04-01	Outer belt	G
2023-10-20	12:00:24	2024-02-06	5	2024-03-01	Outer belt	G
2023-10-20	12:01:24	2024-04-07	2024-03-06	2024-03-01	Outer belt	G
2023-10-20	12:02:24	2024-05-09	2024-02-07	2024-04-01	Outer belt	G
2023-10-20	12:03:24	2024-06-05	2024-02-04	2024-02-01	Outer belt	G
2023-10-20	12:04:24	2024-06-13	2024-07-03	2024-03-01	Outer belt	G
2023-10-20	12:05:24	2024-05-05	2024-01-05	2024-06-01	Outer belt	G
2023-10-20	12:06:24	138.7	2024-03-07	2024-04-01	Outer belt	G
2023-10-20	12:07:24	2024-01-02	2	1	Outer belt	G
2023-10-20	12:08:24	2024-02-18	2024-07-04	2024-02-01	Outer belt	G
2023-10-20	12:09:24	2024-01-04	2024-04-03	2024-03-01	Outer belt	G
2023-10-20	12:10:24	2024-08-02	2024-08-02	2024-01-01	Outer belt	G
2023-10-20	12:11:24	41.4	2024-05-03	2024-02-01	Outer belt	G
2023-10-20	12:12:24	2024-04-22	4	2024-03-01	Outer belt	G
2023-10-20	12:13:24	55.5	2024-09-03	2024-04-01	Outer belt	G
2023-10-20	12:14:24	64.6	2024-05-03	2024-05-01	Outer belt	G
2023-10-20	12:15:24	169.6	2024-03-05	2024-01-01	Outer belt	G
2023-10-20	12:16:24	2024-08-03	2024-04-03	2024-01-01	Outer belt	G
2023-10-20	12:17:24	71	2024-02-04	2024-04-01	Outer belt	G
2023-10-20	12:18:24	2024-03-30	2024-01-03	1	Outer belt	G
2023-10-20	12:19:24	17	2024-09-04	2024-02-01	Outer belt	G
2023-10-20	12:20:24	2024-06-05	2024-02-03	2024-04-01	Outer belt	G
2023-10-20	12:21:24	46.6	2024-03-05	2024-03-01	Outer belt	G
2023-10-20	12:22:24	2024-06-10	2024-03-04	2024-03-01	Outer belt	G
2023-10-20	12:23:24	2024-01-06	2024-01-03	2024-02-01	Outer belt	G
2023-10-20	12:24:24	2024-04-14	2024-08-04	2024-01-01	Outer belt	G
2023-10-20	12:25:24	2024-09-06	2024-09-04	2024-04-01	Outer belt	G
2023-10-20	12:26:24	2024-08-06	2024-04-04	2024-02-01	Outer belt	G
2023-10-20	12:27:24	2024-01-03	2024-04-02	2024-01-01	Outer belt	G
2023-10-20	12:28:24	2024-06-05	2024-07-04	2024-02-01	Outer belt	G
2023-10-20	12:29:24	2024-04-03	2024-03-03	2024-01-01	Outer belt	G
2023-10-20	12:30:24	2024-09-02	2024-06-02	1	Outer belt	G
2023-10-20	12:31:24	2024-03-05	2024-03-03	2024-03-01	Outer belt	G
2023-10-20	12:32:24	4	2024-09-03	2024-03-01	Outer belt	G
2023-10-20	12:33:24	4	2024-06-03	2024-01-01	Outer belt	G
2023-10-20	12:34:24	2024-01-09	2024-09-03	2024-02-01	Outer belt	G
2023-10-20	12:35:24	2024-02-05	2024-01-04	2024-01-01	Outer belt	G
2023-10-20	12:36:24	69.2	2024-04-03	2024-05-01	Outer belt	G
2023-10-20	12:37:24	2024-07-24	2024-08-02	2024-02-01	Outer belt	G
2023-10-20	12:38:24	2024-03-07	2024-04-04	2024-03-01	Outer belt	G
2023-10-20	12:39:24	2024-01-09	2024-07-03	2024-03-01	Outer belt	G
2023-10-20	12:40:24	2024-01-03	3	2024-01-01	Outer belt	G
2023-10-20	12:41:24	2024-09-04	2024-05-04	2024-04-01	Outer belt	G
2023-10-20	12:42:24	2024-05-02	2024-05-02	2024-02-01	Outer belt	G
2023-10-20	12:43:24	2024-04-17	2024-05-05	2024-02-01	Outer belt	G
2023-10-20	12:44:24	2024-05-16	2024-02-05	1	Outer belt	G
2023-10-20	12:45:24	2024-08-04	2024-04-04	2024-02-01	Outer belt	G
2023-10-20	12:46:24	2024-04-09	2024-02-04	2024-01-01	Outer belt	G
2023-10-20	12:47:24	2024-09-03	2024-06-02	0.9	Outer belt	G
2023-10-20	12:48:24	2024-06-04	2024-06-02	0.9	Outer belt	G
2023-10-20	12:49:24	2024-05-03	2024-04-02	0.9	Outer belt	G
2023-10-20	12:50:24	2024-08-05	2024-09-03	2024-02-01	Outer belt	G
2023-10-20	12:51:24	17	2024-04-03	2024-01-01	Outer belt	G
2023-10-20	12:52:24	2024-08-13	2024-09-05	2024-05-01	Outer belt	G
2023-10-20	12:53:24	2024-07-02	2024-06-02	0.9	Outer belt	G
2023-10-20	12:54:24	2024-02-17	2024-09-03	1	Outer belt	G
2023-10-20	12:55:24	52.3	2024-09-03	1	Outer belt	G
2023-10-20	12:56:24	2024-05-15	2024-01-04	2024-02-01	Outer belt	G
2023-10-20	12:57:24	41.5	2024-04-03	2024-03-01	Outer belt	G
2023-10-20	12:58:24	2024-05-18	2024-02-04	2024-01-01	Outer belt	G
2023-10-20	12:59:24	35.7	2024-08-05	2024-02-01	Outer belt	G
2023-10-20	13:00:24	2024-05-03	2024-02-03	1	Outer belt	G
2023-10-20	13:01:24	2024-08-12	2024-09-03	2024-02-01	Outer belt	G
2023-10-20	13:02:24	2024-07-04	2024-07-03	1	Outer belt	G
2023-10-20	13:03:24	2024-09-25	2024-02-03	0.9	Outer belt	G
2023-10-20	13:04:24	2024-08-26	2024-02-04	2024-04-01	Outer belt	G
2023-10-20	13:05:24	2024-05-08	2024-08-02	2024-01-01	Outer belt	G
2023-10-20	13:06:24	2024-02-05	2024-08-03	1	Outer belt	G
2023-10-20	13:07:24	2024-05-05	2024-06-03	2024-01-01	Outer belt	G
2023-10-20	13:08:24	2024-01-10	4	1	Outer belt	G
2023-10-20	13:09:24	2024-08-11	2024-05-04	2024-01-01	Outer belt	G
2023-10-20	13:10:24	2024-01-10	2024-04-05	2024-05-01	Outer belt	G
2023-10-20	13:11:24	2024-02-07	2024-06-06	2024-02-01	Outer belt	G
2023-10-20	13:12:24	2024-06-02	2024-06-02	2024-02-01	Outer belt	G
2023-10-20	13:13:24	2024-02-06	2024-08-03	1	Outer belt	G
2023-10-20	13:14:24	35	2024-05-05	2024-02-01	Outer belt	G
2023-10-20	13:15:24	128.2	2024-06-04	2024-05-01	Outer belt	G
2023-10-20	13:16:24	40.6	2024-06-04	2024-08-01	Outer belt	G
2023-10-20	13:17:24	36	2024-07-02	1	Outer belt	G
2023-10-20	13:18:24	39.1	2024-04-05	2024-02-01	Outer belt	G
2023-10-20	13:19:24	2024-09-02	2024-09-02	2024-03-01	Outer belt	G
2023-10-20	13:20:24	2024-09-04	4	2024-02-01	Outer belt	G
2023-10-20	13:21:24	2024-08-03	2024-04-03	0.9	Outer belt	G
2023-10-20	13:22:24	2024-05-07	2024-08-03	2024-01-01	Outer belt	G
2023-10-20	13:23:24	8	2024-08-03	2024-03-01	Outer belt	G
2023-10-20	13:24:24	2024-06-04	2024-07-03	2024-03-01	Outer belt	G
2023-10-20	13:25:24	2024-03-03	2024-07-02	1	Outer belt	G
2023-10-20	13:26:24	2024-07-08	2024-02-03	2024-01-01	Outer belt	G
2023-10-20	13:27:24	2024-01-04	2024-09-03	2024-03-01	Outer belt	G
2023-10-20	13:28:24	2024-01-13	2024-06-04	2024-04-01	Outer belt	G
2023-10-20	13:29:24	2	2	1	Outer belt	G
2023-10-20	13:30:24	2024-07-08	4	0.9	Outer belt	G
2023-10-20	13:31:24	2024-02-10	2024-08-03	2024-01-01	Outer belt	G
2023-10-20	13:32:24	42.8	2024-03-04	2024-01-01	Outer belt	G
2023-10-20	13:33:24	2024-01-27	2024-01-03	2024-06-01	Outer belt	G
2023-10-20	13:34:24	2024-07-02	2024-06-02	1	Outer belt	G
2023-10-20	13:35:24	2024-01-05	2024-02-03	2024-03-01	Outer belt	G
2023-10-20	13:36:24	213.3	2024-05-03	2024-03-01	Outer belt	G
2023-10-20	13:37:24	2024-05-11	2024-01-04	2024-03-01	Outer belt	G
2023-10-20	13:38:24	2024-07-12	2024-07-03	2024-01-01	Outer belt	G
2023-10-20	13:39:24	72.4	2024-09-06	2024-02-01	Outer belt	G
2023-10-20	13:40:24	2024-08-03	2024-01-03	2024-01-01	Outer belt	G
2023-10-20	13:41:24	2024-09-04	2024-01-04	2024-01-01	Outer belt	G
2023-10-20	13:42:24	2024-01-05	2024-02-04	2024-03-01	Outer belt	G
2023-10-20	13:43:24	2024-09-03	2024-06-03	2024-02-01	Outer belt	G
2023-10-20	13:44:24	2024-08-05	4	1	Outer belt	G
2023-10-20	13:45:24	4	2024-08-02	2024-01-01	Outer belt	G
2023-10-20	13:46:24	2024-08-03	2024-07-02	2024-01-01	Outer belt	G
2023-10-20	13:47:24	95.8	2024-01-05	2024-01-01	Outer belt	G
2023-10-20	13:48:24	2024-07-09	2024-07-04	1	Outer belt	G
2023-10-20	13:49:24	2024-07-13	2024-08-04	1	Outer belt	G
2023-10-20	13:50:24	7	2024-01-03	0.9	Outer belt	G
2023-10-20	13:51:24	2024-09-04	2024-09-03	1	Outer belt	G
2023-10-20	13:52:24	11	2024-04-02	2024-01-01	Outer belt	G
2023-10-20	13:53:24	2024-08-02	2024-07-02	1	Outer belt	G
2023-10-20	13:54:24	2024-02-18	2024-04-03	1	Outer belt	G
2023-10-20	13:55:24	2024-03-04	2024-06-03	1	Outer belt	G
2023-10-20	13:56:24	2024-05-04	2024-06-03	2024-02-01	Outer belt	G
2023-10-20	13:57:24	2024-09-01	2024-09-01	2024-01-01	Outer belt	G
2023-10-20	13:58:24	2024-03-03	2024-01-03	1	Outer belt	G
2023-10-20	13:59:24	2024-04-24	2024-07-02	2024-01-01	Outer belt	G
2023-10-20	14:00:24	2024-03-11	2024-07-02	1	Outer belt	G
2023-10-20	14:01:24	2024-09-20	2024-08-03	1	Outer belt	G
2023-10-20	14:02:24	2024-03-04	2024-05-03	2024-04-01	Outer belt	G
2023-10-20	14:03:24	2024-01-04	2024-08-03	2024-04-01	Outer belt	G
2023-10-20	14:04:24	2024-05-03	2024-03-03	2024-03-01	Outer belt	G
2023-10-20	14:05:24	2024-03-03	2024-03-03	2024-04-01	Outer belt	G
2023-10-20	14:06:24	3	3	2024-01-01	Outer belt	G
2023-10-20	14:07:24	2024-08-15	2024-03-02	2024-02-01	Outer belt	G
2023-10-20	14:08:24	2024-04-03	2024-01-03	2024-01-01	Outer belt	G
2023-10-20	14:09:24	10	2024-08-04	2024-03-01	Outer belt	G
2023-10-20	14:10:24	2024-04-04	2024-05-03	2024-01-01	Outer belt	G
2023-10-20	14:11:24	2024-06-07	2024-03-04	2024-05-01	Outer belt	G
2023-10-20	14:12:24	7	2024-01-04	2024-04-01	Outer belt	G
2023-10-20	14:13:24	2024-01-08	2024-09-05	2024-06-01	Outer belt	G
2023-10-20	14:14:24	2024-06-18	2024-05-03	2024-03-01	Outer belt	G
2023-10-20	14:15:24	2024-02-18	2024-02-04	2024-04-01	Outer belt	G
2023-10-20	14:16:24	2024-08-04	3	1	Outer belt	G
2023-10-20	14:17:24	2024-09-02	2024-07-02	2024-02-01	Outer belt	G
2023-10-20	14:18:24	2024-09-27	2024-08-02	2024-02-01	Outer belt	G
2023-10-20	14:19:24	2024-06-07	2024-07-02	2024-03-01	Outer belt	G
2023-10-20	14:20:24	2024-04-03	2024-03-03	2024-05-01	Outer belt	G
2023-10-20	14:21:24	3	2024-08-02	2024-02-01	Outer belt	G
2023-10-20	14:22:24	2024-06-06	2024-07-03	2024-03-01	Outer belt	G
2023-10-20	14:23:24	40.9	2024-04-03	1	Outer belt	G
2023-10-20	14:24:24	2024-05-08	2024-09-03	2024-06-01	Outer belt	G
2023-10-20	14:25:24	2024-06-08	2024-09-04	2024-06-01	Outer belt	G
2023-10-20	14:26:24	2024-06-03	2024-04-03	2024-03-01	Outer belt	G
2023-10-20	14:27:24	2024-06-02	2024-06-02	2024-03-01	Outer belt	G
2023-10-20	14:28:24	2024-02-03	2024-02-03	2024-05-01	Outer belt	G
2023-10-20	14:29:24	2024-02-20	2024-08-03	2024-08-01	Outer belt	G
2023-10-20	14:30:24	2024-07-27	4	2024-05-01	Outer belt	G
2023-10-20	14:31:24	62.3	2024-06-03	2024-04-01	Outer belt	G
2023-10-20	14:32:24	2024-01-05	2024-06-03	2024-04-01	Outer belt	G
2023-10-20	14:33:24	2024-05-03	2024-04-03	2024-03-01	Outer belt	G
2023-10-20	14:34:24	2024-06-02	2024-06-02	1	Outer belt	G
2023-10-20	14:35:24	52.2	2024-07-04	2024-06-01	Outer belt	G
2023-10-20	14:36:24	3	2024-09-02	2024-02-01	Outer belt	G
2023-10-20	14:37:24	2024-01-14	2024-04-04	2024-05-01	Outer belt	G
2023-10-20	14:38:24	2024-02-24	2024-08-03	2024-04-01	Outer belt	G
2023-10-20	14:39:24	2024-05-04	2024-05-03	2024-04-01	Outer belt	G
2023-10-20	14:40:24	2024-01-26	4	2024-01-01	Outer belt	G
2023-10-20	14:41:24	2024-03-04	2024-05-02	2024-03-01	Outer belt	G
2023-10-20	14:42:24	2024-08-02	2024-07-02	2024-01-01	Outer belt	G
2023-10-20	14:43:24	2024-09-09	2024-06-03	2024-04-01	Outer belt	G
2023-10-20	14:44:24	2024-07-04	2024-06-04	2024-05-01	Outer belt	G
2023-10-20	14:45:24	2024-03-03	2024-02-02	2024-01-01	Outer belt	G
2023-10-20	14:46:24	2024-03-10	2024-03-04	2024-08-01	Outer belt	G
2023-10-20	14:47:24	2024-07-19	2024-08-03	2024-03-01	Outer belt	G
2023-10-20	14:48:24	2024-05-03	2024-04-03	2024-05-01	Outer belt	G
2023-10-20	15:35:52	42.7	2024-09-10	2024-08-01	Urban beach	H
2023-10-20	15:36:52	77.8	2024-05-09	2024-09-01	Urban beach	H
2023-10-20	15:37:52	109	2024-04-08	2024-07-01	Urban beach	H
2023-10-20	15:38:52	105.4	2024-09-06	2024-07-01	Urban beach	H
2023-10-20	15:39:52	2024-08-13	2024-03-09	2024-06-01	Urban beach	H
2023-10-20	15:40:52	50.9	2024-04-11	2024-07-01	Urban beach	H
2023-10-20	15:41:52	2024-02-15	2024-04-09	2024-07-01	Urban beach	H
2023-10-20	15:42:52	57.3	2024-09-10	2024-06-01	Urban beach	H
2023-10-20	15:43:52	2024-03-26	2024-09-06	2024-05-01	Urban beach	H
2023-10-20	15:44:52	51.9	2024-07-13	2024-02-02	Urban beach	H
2023-10-20	15:45:52	80.4	2024-03-08	2024-03-02	Urban beach	H
2023-10-20	15:46:52	2024-02-26	2024-02-12	2024-02-02	Urban beach	H
2023-10-20	15:47:52	113.9	2024-03-16	2024-07-02	Urban beach	H
2023-10-20	15:48:52	32.5	2024-06-16	2024-02-02	Urban beach	H
2023-10-20	15:49:52	25	2024-06-13	2024-01-02	Urban beach	H
2023-10-20	15:50:52	59.5	2024-01-13	2	Urban beach	H
2023-10-20	15:51:52	39.6	2024-02-11	2024-05-01	Urban beach	H
2023-10-20	15:52:52	36.9	2024-02-08	2024-05-01	Urban beach	H
2023-10-20	15:53:52	183.1	2024-02-05	2024-07-01	Urban beach	H
2023-10-20	15:54:52	46.4	2024-09-06	2024-06-01	Urban beach	H
2023-10-20	15:55:52	337.6	2024-04-19	2024-08-01	Urban beach	H
2023-10-20	15:56:52	2024-09-23	2024-02-09	2024-06-01	Urban beach	H
2023-10-20	15:57:52	2024-07-14	6	2024-04-01	Urban beach	H
2023-10-20	15:58:52	2024-01-10	2024-01-07	2024-05-01	Urban beach	H
2023-10-20	15:59:52	20	2024-08-07	2024-04-01	Urban beach	H
2023-10-20	16:00:52	2024-07-12	7	2024-04-01	Urban beach	H
2023-10-20	16:01:52	105.5	2024-03-05	2024-04-01	Urban beach	H
2023-10-20	16:02:52	2024-05-25	2024-04-08	2024-06-01	Urban beach	H
2023-10-20	16:03:52	2024-09-14	2024-01-06	2024-04-01	Urban beach	H
2023-10-20	16:04:52	84.5	2024-02-06	2024-05-01	Urban beach	H
2023-10-20	16:05:52	55.2	2024-01-04	2024-02-01	Urban beach	H
2023-10-20	16:06:52	2024-02-12	2024-05-04	2024-01-01	Urban beach	H
2023-10-20	16:07:52	2024-09-10	2024-06-05	2024-07-01	Urban beach	H
2023-10-20	16:08:52	2024-07-12	2024-07-05	2024-06-01	Urban beach	H
2023-10-20	16:09:52	52.6	2024-08-03	2024-05-01	Urban beach	H
2023-10-20	16:10:52	21	2024-07-05	2024-05-01	Urban beach	H
2023-10-20	16:11:52	2024-05-05	5	2024-04-01	Urban beach	H
2023-10-20	16:12:52	2024-05-18	2024-06-07	2024-06-01	Urban beach	H
2023-10-20	16:13:52	46.9	2024-05-08	2024-06-01	Urban beach	H
2023-10-20	16:14:52	54.4	2024-03-05	2024-04-01	Urban beach	H
2023-10-20	16:15:52	58.2	2024-06-06	2024-04-01	Urban beach	H
2023-10-20	16:16:52	63.2	2024-05-05	2024-02-01	Urban beach	H
2023-10-20	16:17:52	83.1	2024-05-06	2024-03-01	Urban beach	H
2023-10-20	16:18:52	2024-06-08	2024-02-05	2024-04-01	Urban beach	H
2023-10-20	16:19:52	2024-08-25	2024-08-07	2024-04-01	Urban beach	H
2023-10-20	16:20:52	243.1	2024-02-06	2024-06-01	Urban beach	H
2023-10-20	16:21:52	71.3	2024-03-06	2024-07-01	Urban beach	H
2023-10-20	16:22:52	73.8	2024-08-05	2024-05-01	Urban beach	H
2023-10-20	16:23:52	35.6	2024-06-06	2024-02-01	Urban beach	H
2023-10-20	16:24:52	2024-04-15	2024-03-06	2024-04-01	Urban beach	H
2023-10-20	16:25:52	2024-01-15	2024-02-04	2024-02-01	Urban beach	H
2023-10-20	16:26:52	2024-02-12	2024-03-06	2024-05-01	Urban beach	H
2023-10-20	16:27:52	2024-07-18	2024-04-06	2024-03-01	Urban beach	H
2023-10-20	16:28:52	2024-08-19	2024-05-08	2024-03-01	Urban beach	H
2023-10-20	16:29:52	190.6	2024-07-06	2024-03-01	Urban beach	H
2023-10-20	16:30:52	2024-02-16	2024-03-07	2024-03-01	Urban beach	H
2023-10-20	16:31:52	46.2	2024-05-06	2024-04-01	Urban beach	H
2023-10-20	16:32:52	2024-09-08	2024-09-03	2024-02-01	Urban beach	H
2023-10-20	16:33:52	2024-02-08	2024-09-05	1	Urban beach	H
2023-10-20	16:34:52	2024-06-06	2024-02-05	2024-01-01	Urban beach	H
2023-10-20	16:35:52	2024-07-25	2024-04-05	2024-03-01	Urban beach	H
2023-10-20	16:36:52	50.2	2024-01-08	2024-02-01	Urban beach	H
2023-10-20	16:37:52	119.3	2024-03-06	2024-02-01	Urban beach	H
2023-10-20	16:38:52	2024-08-15	2024-01-05	2024-01-01	Urban beach	H
2023-10-20	16:39:52	61.7	2024-06-03	1	Urban beach	H
2023-10-20	16:40:52	36.2	2024-09-04	2024-04-01	Urban beach	H
2023-10-20	16:41:52	2024-02-14	2024-09-05	2024-03-01	Urban beach	H
2023-10-20	16:42:52	2024-05-15	2024-07-05	2024-03-01	Urban beach	H
2023-10-20	16:43:52	2024-02-05	2024-07-03	2024-02-01	Urban beach	H
2023-10-20	16:44:52	67.5	2024-03-05	2024-01-01	Urban beach	H
2023-10-20	16:45:52	2024-02-10	2024-07-04	2024-01-01	Urban beach	H
2023-10-20	16:46:52	2024-01-04	2024-09-03	2024-02-01	Urban beach	H
2023-10-20	16:47:52	209.7	2024-05-04	2024-02-01	Urban beach	H
2023-10-20	16:48:52	2024-08-07	2024-04-05	2024-02-01	Urban beach	H
2023-10-20	16:49:52	45.5	2024-02-05	1	Urban beach	H
2023-10-20	16:50:52	2024-09-07	2024-05-05	2024-01-01	Urban beach	H
2023-10-20	16:51:52	2024-02-10	2024-02-04	2024-01-01	Urban beach	H
2023-10-20	16:52:52	34.4	2024-03-06	2024-01-01	Urban beach	H
2023-10-20	16:53:52	121.2	7	2024-04-01	Urban beach	H
2023-10-20	16:54:52	55.9	2024-07-04	2024-03-01	Urban beach	H
2023-10-20	16:55:52	265.8	2024-04-07	2024-04-01	Urban beach	H
2023-10-20	16:56:52	2024-09-10	2024-08-03	2024-02-01	Urban beach	H
2023-10-20	16:57:52	97.3	2024-09-08	2024-02-01	Urban beach	H
2023-10-20	16:58:52	62.2	2024-08-04	0.8	Urban beach	H
2023-10-20	16:59:52	2024-06-23	4	0.9	Urban beach	H
2023-10-20	17:00:52	2024-01-11	2024-04-04	0.8	Urban beach	H
2023-10-20	17:01:52	2024-01-09	2024-02-04	1	Urban beach	H
2023-10-20	17:02:52	2024-07-18	2024-01-04	2024-02-01	Urban beach	H
2023-10-20	17:03:52	150.4	2024-01-04	2024-01-01	Urban beach	H
2023-10-20	17:04:52	77	2024-07-08	2024-02-01	Urban beach	H
2023-10-20	17:05:52	14	2024-02-04	0.9	Urban beach	H
2023-10-20	17:06:52	2024-04-29	2024-04-04	1	Urban beach	H
2023-10-20	17:07:52	133.9	2024-03-04	2024-02-01	Urban beach	H
2023-10-20	17:08:52	90.8	2024-03-04	2024-01-01	Urban beach	H
2023-10-20	17:09:52	2024-04-19	2024-03-04	2024-01-01	Urban beach	H
2023-10-20	17:10:52	2024-04-23	2024-09-05	2024-01-01	Urban beach	H
2023-10-20	17:11:52	154.8	2024-07-03	2024-05-01	Urban beach	H
2023-10-20	17:12:52	49	2024-09-03	0.9	Urban beach	H
2023-10-20	17:13:52	2024-03-11	4	2024-01-01	Urban beach	H
2023-10-20	17:14:52	2024-08-12	2024-01-04	2024-01-01	Urban beach	H
2023-10-20	17:15:52	35.1	2024-02-05	2024-01-01	Urban beach	H
2023-10-20	17:16:52	2024-02-20	2024-07-03	2024-01-01	Urban beach	H
2023-10-20	17:17:52	48.9	2024-05-05	2024-05-01	Urban beach	H
2023-10-20	17:18:52	2024-03-07	2024-07-05	2024-06-01	Urban beach	H
2023-10-20	17:19:52	2024-01-03	2024-09-02	2024-02-01	Urban beach	H
2023-10-20	17:20:52	121.3	2024-05-06	2024-01-01	Urban beach	H
2023-10-20	17:21:52	466.8	2024-05-06	2024-03-02	Urban beach	H
2023-10-20	17:22:52	82.9	2024-01-04	2024-03-01	Urban beach	H
2023-10-20	17:23:52	2024-07-07	2024-02-06	2024-05-01	Urban beach	H
2023-10-20	17:24:52	2024-08-20	2024-03-04	1	Urban beach	H
2023-10-20	17:25:52	32.1	2024-04-05	2024-02-01	Urban beach	H
2023-10-20	17:26:52	2024-01-08	2024-07-04	2024-01-01	Urban beach	H
2023-10-20	17:27:52	2024-07-06	2024-05-03	2024-01-01	Urban beach	H
2023-10-20	17:28:52	33.2	2024-01-04	1	Urban beach	H
2023-10-20	17:29:52	133.1	2024-07-03	0.9	Urban beach	H
2023-10-20	17:30:52	2024-07-10	2024-02-06	2024-02-01	Urban beach	H
2023-10-20	17:31:52	2024-06-22	2024-08-05	2024-03-01	Urban beach	H
2023-10-20	17:32:52	176.6	2024-02-06	2024-03-01	Urban beach	H
2023-10-20	17:33:52	2024-01-19	2024-09-09	2024-03-02	Urban beach	H
2023-10-20	17:34:52	143.5	2024-01-06	2024-03-01	Urban beach	H
2023-10-20	17:35:52	2024-01-08	2024-07-05	2024-03-01	Urban beach	H
2023-10-20	17:36:52	2024-05-26	2024-01-04	2024-02-01	Urban beach	H
2023-10-20	17:37:52	80.2	2024-07-05	2024-02-01	Urban beach	H
2023-10-20	17:38:52	2024-08-18	2024-06-06	2024-04-01	Urban beach	H
2023-10-20	17:39:52	2024-02-21	2024-04-06	2024-06-01	Urban beach	H
2023-10-20	17:40:52	408.7	2024-09-06	2024-04-01	Urban beach	H
2023-10-20	17:41:52	53.3	2024-02-06	2024-04-01	Urban beach	H
2023-10-20	17:42:52	47.4	2024-06-05	2024-04-01	Urban beach	H
2023-10-20	17:43:52	10	2024-03-07	2024-04-01	Urban beach	H
2023-10-20	17:44:52	2024-03-17	2024-02-08	2024-05-01	Urban beach	H
2023-10-20	17:45:52	2024-05-12	2024-08-05	2024-07-01	Urban beach	H
2023-10-20	17:46:52	2024-07-30	2024-03-06	2024-04-01	Urban beach	H
2023-10-20	17:47:52	41	2024-07-08	2	Urban beach	H
2023-10-20	17:48:52	69.3	2024-07-04	2024-04-01	Urban beach	H
2023-10-20	17:49:52	55.2	2024-04-07	2024-05-01	Urban beach	H
2023-10-20	17:50:52	128.4	2024-04-07	2024-06-01	Urban beach	H
2023-10-20	17:51:52	73.5	2024-04-08	2024-05-01	Urban beach	H
2023-10-20	17:52:52	2024-03-13	2024-07-05	2024-05-01	Urban beach	H
2023-10-20	17:53:52	35.5	9	2024-04-01	Urban beach	H
2023-10-20	17:54:52	2024-08-27	2024-01-09	2024-06-01	Urban beach	H
2023-10-20	17:55:52	2024-02-12	2024-08-06	2024-05-01	Urban beach	H
2023-10-20	17:56:52	2024-08-30	2024-06-08	2024-06-01	Urban beach	H
2023-10-20	17:57:52	2024-01-31	2024-08-11	2024-06-02	Urban beach	H
2023-10-20	17:58:52	136.1	2024-06-10	2024-09-01	Urban beach	H
2023-10-20	17:59:52	99.6	2024-01-10	2024-05-01	Urban beach	H
2023-10-20	18:00:52	76.2	2024-01-08	2024-06-01	Urban beach	H
2023-10-20	18:01:52	2024-06-13	2024-05-08	2024-05-01	Urban beach	H
2023-10-20	18:02:52	2024-03-16	7	2024-04-01	Urban beach	H
2023-10-20	18:03:52	2024-08-18	2024-02-06	2024-03-01	Urban beach	H
2023-10-20	18:04:52	81.7	2024-05-07	2024-07-01	Urban beach	H
2023-10-20	18:05:52	68.9	2024-06-08	2024-04-01	Urban beach	H
2023-10-20	18:06:52	2024-02-23	7	2024-02-01	Urban beach	H
2023-10-20	18:07:52	2024-05-14	2024-05-05	2024-05-01	Urban beach	H
2023-10-20	18:08:52	39.9	2024-04-07	2024-07-01	Urban beach	H
2023-10-20	18:09:52	35.2	2024-09-06	2024-05-01	Urban beach	H
2023-10-20	18:10:52	60.2	2024-01-08	2024-05-01	Urban beach	H
2023-10-20	18:11:52	38.3	2024-04-09	2024-06-01	Urban beach	H
2023-10-20	18:12:52	2024-01-09	2024-06-07	2024-05-01	Urban beach	H
2023-10-20	18:13:52	2024-05-24	2024-06-04	2024-01-01	Urban beach	H
2023-10-20	18:14:52	2024-03-23	6	2024-03-01	Urban beach	H
2023-10-20	18:15:52	34.8	2024-03-05	2024-02-01	Urban beach	H
2023-10-20	18:16:52	2024-03-12	2024-03-07	2024-04-01	Urban beach	H
2023-10-20	18:17:52	2024-01-11	2024-05-06	2024-06-01	Urban beach	H
2023-10-20	18:18:52	2024-04-09	2024-09-05	2024-05-01	Urban beach	H
2023-10-20	18:19:52	13	2024-05-06	2024-05-01	Urban beach	H
2023-10-20	18:20:52	2024-04-05	5	2024-02-01	Urban beach	H
2023-10-20	18:21:52	2024-07-07	2024-04-05	2024-04-01	Urban beach	H
2023-10-20	18:22:52	2024-01-11	2024-05-04	2024-04-01	Urban beach	H
2023-10-20	18:23:52	2024-06-14	2024-02-07	2024-04-01	Urban beach	H
2023-10-20	18:24:52	59.2	2024-02-07	2024-03-01	Urban beach	H
2023-10-20	18:25:52	74.7	2024-01-05	2024-03-01	Urban beach	H
2023-10-20	18:26:52	2024-05-26	2024-06-05	2024-02-01	Urban beach	H
2023-10-20	18:27:52	45.1	2024-06-06	2	Urban beach	H
2023-10-20	18:28:52	41	4	2024-02-01	Urban beach	H
2023-10-20	18:29:52	27	2024-05-04	2024-03-01	Urban beach	H
2023-10-20	18:30:52	2024-03-27	2024-02-08	2024-05-01	Urban beach	H
2023-10-20	18:31:52	220.1	2024-01-08	2024-06-01	Urban beach	H
2023-10-30	11:55:00	43.1	35.3	2024-01-08	Green belt	I
2023-10-30	11:56:00	43.7	35.2	2024-06-07	Green belt	I
2023-10-30	11:57:00	48.7	35.7	2024-08-07	Green belt	I
2023-10-30	11:58:00	42.6	37.6	2024-01-08	Green belt	I
2023-10-30	11:59:00	41.9	34.1	8	Green belt	I
2023-10-30	12:00:00	43.4	36.5	2024-08-07	Green belt	I
2023-10-30	12:01:00	48.3	36.7	2024-07-07	Green belt	I
2023-10-30	12:02:00	41.5	37.1	2024-04-08	Green belt	I
2023-10-30	12:03:00	40.2	35	2024-05-07	Green belt	I
2023-10-30	12:04:00	40.8	36.9	2024-09-08	Green belt	I
2023-10-30	12:05:00	44.8	36.4	2024-04-08	Green belt	I
2023-10-30	12:06:00	43.8	39.5	2024-06-08	Green belt	I
2023-10-30	12:07:00	44.7	36.4	2024-01-08	Green belt	I
2023-10-30	12:08:00	55.9	43	2024-03-09	Green belt	I
2023-10-30	12:09:00	38.5	34.7	2024-09-07	Green belt	I
2023-10-30	12:10:00	45.6	38.2	2024-06-08	Green belt	I
2023-10-30	12:11:00	39.7	35.1	2024-02-08	Green belt	I
2023-10-30	12:12:00	45.9	36	8	Green belt	I
2023-10-30	12:13:00	40.2	35.4	2024-02-08	Green belt	I
2023-10-30	12:14:00	42.4	32.4	2024-08-07	Green belt	I
2023-10-30	12:15:00	38.2	32.4	2024-07-07	Green belt	I
2023-10-30	12:16:00	48.5	35.2	2024-09-07	Green belt	I
2023-10-30	12:17:00	50.9	41.6	8	Green belt	I
2023-10-30	12:18:00	40.2	33.2	2024-01-08	Green belt	I
2023-10-30	12:19:00	40.7	35.2	2024-02-08	Green belt	I
2023-10-30	12:20:00	38.1	33.1	2024-06-07	Green belt	I
2023-10-30	12:21:00	40.1	35.4	2024-01-08	Green belt	I
2023-10-30	12:22:00	69.4	34.9	2024-03-08	Green belt	I
2023-10-30	12:23:00	43.1	37.2	2024-05-08	Green belt	I
2023-10-30	12:24:00	40.9	35	2024-04-08	Green belt	I
2023-10-30	12:25:00	45.7	35.1	2024-01-08	Green belt	I
2023-10-30	12:26:00	35.3	32.4	2024-09-07	Green belt	I
2023-10-30	12:27:00	2024-03-31	29	2024-09-07	Green belt	I
2023-10-30	12:28:00	33.5	2024-09-30	2024-07-07	Green belt	I
2023-10-30	12:29:00	40	33	2024-07-07	Green belt	I
2023-10-30	12:30:00	38.9	34.2	8	Green belt	I
2023-10-30	12:31:00	161.6	34.3	2024-06-07	Green belt	I
2023-10-30	12:32:00	65.3	34.5	2024-02-08	Green belt	I
2023-10-30	12:33:00	35.5	2024-08-31	2024-09-07	Green belt	I
2023-10-30	12:34:00	34.6	2024-03-28	2024-06-07	Green belt	I
2023-10-30	12:35:00	39	33.7	2024-02-07	Green belt	I
2023-10-30	12:36:00	2024-09-29	2024-08-27	2024-04-07	Green belt	I
2023-10-30	12:37:00	38	31	2024-04-07	Green belt	I
2023-10-30	12:38:00	32.4	2024-07-30	2024-01-07	Green belt	I
2023-10-30	12:39:00	32.4	2024-03-30	2024-06-06	Green belt	I
2023-10-30	12:40:00	35.3	2024-05-31	2024-02-07	Green belt	I
2023-10-30	12:41:00	39.5	32.2	2024-04-06	Green belt	I
2023-10-30	12:42:00	33.6	2024-04-28	7	Green belt	I
2023-10-30	12:43:00	32.9	2024-02-29	2024-08-06	Green belt	I
2023-10-30	12:44:00	37.9	32.8	2024-08-06	Green belt	I
2023-10-30	12:45:00	2024-05-31	2024-07-28	2024-07-06	Green belt	I
2023-10-30	12:46:00	32.1	28	2024-04-07	Green belt	I
2023-10-30	12:47:00	2024-07-30	2024-09-27	2024-08-07	Green belt	I
2023-10-30	12:48:00	61.1	33	2024-03-07	Green belt	I
2023-10-30	12:49:00	32.4	2024-06-30	2024-04-07	Green belt	I
2023-10-30	12:50:00	36.5	2024-06-27	2024-03-07	Green belt	I
2023-10-30	12:51:00	33.3	30.2	7	Green belt	I
2023-10-30	12:52:00	36.2	31.6	7	Green belt	I
2023-10-30	12:53:00	36.7	33.6	2024-03-07	Green belt	I
2023-10-30	12:54:00	37.4	2024-08-30	2024-09-06	Green belt	I
2023-10-30	12:55:00	37.4	31.4	2024-04-07	Green belt	I
2023-10-30	12:56:00	33.1	2024-03-30	7	Green belt	I
2023-10-30	12:57:00	38.1	31.4	2024-05-07	Green belt	I
2023-10-30	12:58:00	66.1	2024-01-31	2024-03-07	Green belt	I
2023-10-30	12:59:00	43.3	34.9	2024-07-07	Green belt	I
2023-10-30	13:00:00	35.1	2024-07-30	2024-01-07	Green belt	I
2023-10-30	13:01:00	37.2	2024-03-30	2024-02-07	Green belt	I
2023-10-30	13:02:00	41.2	2024-04-29	2024-07-06	Green belt	I
2023-10-30	13:03:00	35	2024-09-27	2024-09-06	Green belt	I
2023-10-30	13:04:00	31.6	29	2024-07-06	Green belt	I
2023-10-30	13:05:00	2024-08-30	2024-02-28	2024-09-06	Green belt	I
2023-10-30	13:06:00	30.2	2024-09-24	2024-05-06	Green belt	I
2023-10-30	13:07:00	2024-09-26	2024-07-24	2024-05-06	Green belt	I
2023-10-30	13:08:00	31.2	2024-06-27	2024-07-06	Green belt	I
2023-10-30	13:09:00	36.8	30.2	2024-06-06	Green belt	I
2023-10-30	13:10:00	47.4	2024-07-25	2024-07-06	Green belt	I
2023-10-30	13:11:00	2024-09-29	2024-06-24	2024-07-06	Green belt	I
2023-10-30	13:12:00	32.9	2024-01-27	2024-05-06	Green belt	I
2023-10-30	13:13:00	2024-02-28	2024-01-27	2024-07-06	Green belt	I
2023-10-30	13:14:00	35.7	26	2024-06-06	Green belt	I
2023-10-30	13:15:00	2024-06-28	2024-06-26	2024-07-06	Green belt	I
2023-10-30	13:16:00	41.2	2024-09-28	2024-01-07	Green belt	I
2023-10-30	13:17:00	28	2024-07-24	2024-05-06	Green belt	I
2023-10-30	13:18:00	2024-01-27	2024-06-24	2024-08-06	Green belt	I
2023-10-30	13:19:00	2024-05-27	25	2024-06-06	Green belt	I
2023-10-30	13:20:00	38.6	2024-05-26	2024-07-06	Green belt	I
2023-10-30	13:21:00	2024-04-28	2024-04-24	2024-05-06	Green belt	I
2023-10-30	13:22:00	30.2	2024-05-25	2024-06-06	Green belt	I
2023-10-30	13:23:00	55.7	2024-03-26	2024-01-07	Green belt	I
2023-10-30	13:24:00	50.9	2024-05-26	2024-08-06	Green belt	I
2023-10-30	13:25:00	46.6	28	2024-01-07	Green belt	I
2023-10-30	13:26:00	32.6	2024-05-25	2024-09-06	Green belt	I
2023-10-30	13:27:00	2024-05-27	2024-06-24	2024-06-06	Green belt	I
2023-10-30	13:28:00	48.9	2024-07-26	7	Green belt	I
2023-10-30	13:29:00	33.3	2024-07-27	2024-01-07	Green belt	I
2023-10-30	13:30:00	2024-05-29	2024-05-24	2024-08-06	Green belt	I
2023-10-30	13:31:00	2024-06-26	2024-09-24	2024-09-06	Green belt	I
2023-10-30	13:32:00	62	31	2024-05-06	Green belt	I
2023-10-30	13:33:00	2024-02-26	2024-08-21	2024-04-06	Green belt	I
2023-10-30	13:34:00	2024-02-29	2024-05-23	2024-06-06	Green belt	I
2023-10-30	13:35:00	34.8	2024-07-23	2024-05-06	Green belt	I
2023-10-30	13:36:00	33	2024-04-23	2024-03-06	Green belt	I
2023-10-30	13:37:00	37.4	2024-04-24	2024-05-06	Green belt	I
2023-10-30	13:38:00	150.6	2024-03-25	6	Green belt	I
2023-10-30	13:39:00	2024-07-27	2024-04-25	2024-08-06	Green belt	I
2023-10-30	13:40:00	35.5	2024-08-25	2024-02-06	Green belt	I
2023-10-30	13:41:00	2024-08-27	25	2024-04-06	Green belt	I
2023-10-30	13:42:00	36.7	2024-01-25	2024-03-06	Green belt	I
2023-10-30	13:43:00	143.5	2024-03-24	2024-01-06	Green belt	I
2023-10-30	13:44:00	2024-06-28	20	2024-04-06	Green belt	I
2023-10-30	13:45:00	2024-04-26	2024-09-19	6	Green belt	I
2023-10-30	13:46:00	2024-09-21	20	2024-02-06	Green belt	I
2023-10-30	13:47:00	2024-01-29	2024-09-20	2024-08-06	Green belt	I
2023-10-30	13:48:00	147.3	2024-03-26	2024-05-06	Green belt	I
2023-10-30	13:49:00	34.3	2024-08-25	2024-02-07	Green belt	I
2023-10-30	13:50:00	88.4	2024-02-26	2024-04-07	Green belt	I
2023-10-30	13:51:00	31.6	2024-04-26	2024-08-07	Green belt	I
2023-10-30	13:52:00	57.3	2024-05-27	2024-06-08	Green belt	I
2023-10-30	13:53:00	44.2	2024-06-26	8	Green belt	I
2023-10-30	13:54:00	46.1	2024-07-27	2024-07-07	Green belt	I
2023-10-30	13:55:00	39.7	30	2024-09-08	Green belt	I
2023-10-30	13:56:00	34.1	2024-06-24	2024-07-08	Green belt	I
2023-10-30	13:57:00	32.1	2024-06-28	2024-06-09	Green belt	I
2023-10-30	13:58:00	36.5	2024-05-28	2024-02-09	Green belt	I
2023-10-30	13:59:00	34.8	2024-04-30	2024-04-09	Green belt	I
2023-10-30	14:00:00	43.2	2024-09-28	2024-05-09	Green belt	I
2023-10-30	14:01:00	44.9	2024-09-27	2024-05-09	Green belt	I
2023-10-30	14:02:00	36.6	32.2	2024-09-09	Green belt	I
2023-10-30	14:03:00	58.6	2024-09-30	2024-08-09	Green belt	I
2023-10-30	14:04:00	35.9	2024-09-30	2024-02-09	Green belt	I
2023-10-30	14:05:00	36.1	33.8	2024-09-09	Green belt	I
2023-10-30	14:06:00	45.4	2024-02-29	2024-03-09	Green belt	I
2023-10-30	14:07:00	34.1	2024-06-29	10	Green belt	I
2023-10-30	14:08:00	48.3	34.1	2024-06-10	Green belt	I
2023-10-30	14:09:00	50.2	34.6	2024-03-09	Green belt	I
2023-10-30	14:10:00	34.6	2024-08-31	2024-03-10	Green belt	I
2023-10-30	14:11:00	44.6	34.2	2024-07-09	Green belt	I
2023-10-30	14:12:00	44.1	31	2024-06-09	Green belt	I
2023-10-30	14:13:00	48.5	35.1	2024-07-09	Green belt	I
2023-10-30	14:14:00	45.4	31.9	9	Green belt	I
2023-10-30	14:15:00	31	2024-04-26	8	Green belt	I
2023-10-30	14:16:00	35.7	2024-07-25	2024-04-07	Green belt	I
2023-10-30	14:17:00	89.1	2024-03-23	2024-08-07	Green belt	I
2023-10-30	14:18:00	36.5	29	2024-08-07	Green belt	I
2023-10-30	14:19:00	33	2024-08-27	2024-05-07	Green belt	I
2023-10-30	14:20:00	2024-01-27	2024-03-24	7	Green belt	I
2023-10-30	14:21:00	2024-07-20	2024-05-19	2024-06-06	Green belt	I
2023-10-30	14:22:00	2024-04-30	2024-08-20	2024-01-06	Green belt	I
2023-10-30	14:23:00	2024-06-27	2024-04-20	2024-08-05	Green belt	I
2023-10-30	14:24:00	2024-03-26	2024-04-18	2024-01-06	Green belt	I
2023-10-30	14:25:00	79.8	2024-07-20	2024-07-06	Green belt	I
2023-10-30	14:26:00	2024-08-26	2024-01-23	2024-09-06	Green belt	I
2023-10-30	14:27:00	34.3	2024-03-22	2024-05-07	Green belt	I
2023-10-30	14:28:00	2024-01-31	2024-05-21	2024-01-07	Green belt	I
2023-10-30	14:29:00	42.2	2024-07-21	2024-09-06	Green belt	I
2023-10-30	14:30:00	2024-06-26	2024-06-24	2024-01-07	Green belt	I
2023-10-30	14:31:00	2024-02-27	2024-08-24	2024-09-07	Green belt	I
2023-10-30	14:32:00	2024-09-25	2024-01-23	2024-03-07	Green belt	I
2023-10-30	14:33:00	2024-07-31	28	2024-05-07	Green belt	I
2023-10-30	14:34:00	2024-06-27	2024-05-24	2024-03-07	Green belt	I
2023-10-30	14:35:00	2024-07-26	2024-04-24	2024-07-07	Green belt	I
2023-10-30	14:36:00	49.5	28	8	Green belt	I
2023-10-30	14:37:00	2024-03-31	2024-06-27	2024-07-07	Green belt	I
2023-10-30	14:38:00	29	2024-02-26	2024-05-07	Green belt	I
2023-10-30	14:39:00	115.4	31.6	2024-04-08	Green belt	I
2023-10-30	14:40:00	35.2	2024-09-30	8	Green belt	I
2023-10-30	14:41:00	57.4	2024-09-26	2024-01-08	Green belt	I
2023-10-30	14:42:00	36.3	2024-08-23	2024-08-07	Green belt	I
2023-10-30	14:43:00	110.2	34.4	8	Green belt	I
2023-10-30	14:44:00	37.1	2024-02-29	2024-01-08	Green belt	I
2023-10-30	14:45:00	32	2024-06-26	2024-04-07	Green belt	I
2023-10-30	14:46:00	46.3	2024-09-28	2024-03-07	Green belt	I
2023-10-30	14:47:00	2024-04-29	2024-04-25	2024-09-06	Green belt	I
2023-10-30	14:48:00	35.3	2024-07-20	2024-08-06	Green belt	I
2023-10-30	14:49:00	89.6	2024-08-25	2024-09-06	Green belt	I
2023-10-30	14:50:00	36.8	2024-08-23	2024-01-07	Green belt	I
2023-10-30	14:51:00	150.1	2024-07-26	2024-09-07	Green belt	I
2023-10-30	14:52:00	33.5	2024-05-27	2024-08-08	Green belt	I
2023-10-30	14:53:00	41.6	2024-08-25	8	Green belt	I
2023-10-30	14:54:00	49.8	2024-01-29	2024-07-07	Green belt	I
2023-10-30	14:55:00	60.4	2024-03-29	2024-01-08	Green belt	I
2023-10-30	15:40:38	187.4	37.5	2024-02-10	Residential area	J
2023-10-30	15:41:38	127.3	41.1	2024-02-10	Residential area	J
2023-10-30	15:42:38	60.8	38.3	2024-04-10	Residential area	J
2023-10-30	15:43:38	115	38.1	2024-08-09	Residential area	J
2023-10-30	15:44:38	134.4	40.9	10	Residential area	J
2023-10-30	15:45:38	89.2	34.3	2024-03-09	Residential area	J
2023-10-30	15:46:38	68	2024-06-26	2024-08-08	Residential area	J
2023-10-30	15:47:38	60.2	41.4	2024-08-09	Residential area	J
2023-10-30	15:48:38	63.3	38.8	2024-02-14	Residential area	J
2023-10-30	15:49:38	207.1	2024-09-30	2024-05-08	Residential area	J
2023-10-30	15:50:38	308.7	2024-02-27	2024-07-08	Residential area	J
2023-10-30	15:51:38	96.6	32.8	2024-03-08	Residential area	J
2023-10-30	15:52:38	137.7	30	2024-03-08	Residential area	J
2023-10-30	15:53:38	30	2024-04-26	2024-07-08	Residential area	J
2023-10-30	15:54:38	48.1	30	2024-03-08	Residential area	J
2023-10-30	15:55:38	80	2024-08-29	2024-03-08	Residential area	J
2023-10-30	15:56:38	174.8	2024-01-31	2024-06-08	Residential area	J
2023-10-30	15:57:38	202.9	32.6	2024-03-08	Residential area	J
2023-10-30	15:58:38	55	34.7	2024-06-08	Residential area	J
2023-10-30	15:59:38	105.9	31.6	2024-06-08	Residential area	J
2023-10-30	16:00:38	52.2	33.8	2024-09-08	Residential area	J
2023-10-30	16:01:38	197.9	38.8	2024-04-09	Residential area	J
2023-10-30	16:02:38	234.2	39.1	2024-03-09	Residential area	J
2023-10-30	16:03:38	178	45.4	2024-06-09	Residential area	J
2023-10-30	16:04:38	96.1	36.7	9	Residential area	J
2023-10-30	16:05:38	103.2	42.1	2024-09-09	Residential area	J
2023-10-30	16:06:38	68.7	41.6	2024-03-09	Residential area	J
2023-10-30	16:07:38	76.5	39.1	2024-07-09	Residential area	J
2023-10-30	16:08:38	87.4	38.2	2024-09-09	Residential area	J
2023-10-30	16:09:38	154.5	42.9	2024-09-09	Residential area	J
2023-10-30	16:10:38	112.3	33.6	2024-04-09	Residential area	J
2023-10-30	16:11:38	47.7	36	2024-07-09	Residential area	J
2023-10-30	16:12:38	67.4	38	2024-04-10	Residential area	J
2023-10-30	16:13:38	128.7	32.7	2024-08-09	Residential area	J
2023-10-30	16:14:38	101.5	35.7	2024-08-09	Residential area	J
2023-10-30	16:15:38	182.9	37	2024-06-09	Residential area	J
2023-10-30	16:16:38	152.6	67.2	12	Residential area	J
2023-10-30	16:17:38	353.9	44.5	2024-03-11	Residential area	J
2023-10-30	16:18:38	56.2	41.5	2024-03-10	Residential area	J
2023-10-30	16:19:38	131.1	35	2024-06-09	Residential area	J
2023-10-30	16:20:38	50.8	33.6	2024-05-09	Residential area	J
2023-10-30	16:21:38	63.9	35.5	2024-08-09	Residential area	J
2023-10-30	16:22:38	193.1	40.8	2024-05-09	Residential area	J
2023-10-30	16:23:38	211.7	32	2024-07-08	Residential area	J
2023-10-30	16:24:38	58.2	32.6	2024-05-08	Residential area	J
2023-10-30	16:25:38	49.7	2024-07-29	9	Residential area	J
2023-10-30	16:26:38	84.6	2024-03-31	2024-02-09	Residential area	J
2023-10-30	16:27:38	39.3	32.4	9	Residential area	J
2023-10-30	16:28:38	52.3	2024-02-29	2024-07-08	Residential area	J
2023-10-30	16:29:38	65.1	30	2024-05-08	Residential area	J
2023-10-30	16:30:38	51.1	32.8	2024-07-08	Residential area	J
2023-10-30	16:31:38	102.1	35.1	2024-07-08	Residential area	J
2023-10-30	16:32:38	129	37.6	2024-09-08	Residential area	J
2023-10-30	16:33:38	201.7	45.3	2024-09-09	Residential area	J
2023-10-30	16:34:38	94.8	47.4	2024-08-11	Residential area	J
2023-10-30	16:35:38	370.4	41	2024-01-10	Residential area	J
2023-10-30	16:36:38	78.1	35.5	2024-08-09	Residential area	J
2023-10-30	16:37:38	172.6	38.5	2024-09-09	Residential area	J
2023-10-30	16:38:38	441	36.1	2024-05-09	Residential area	J
2023-10-30	16:39:38	55.3	31.9	2024-05-09	Residential area	J
2023-10-30	16:40:38	60.6	31.4	2024-07-09	Residential area	J
2023-10-30	16:41:38	114.8	35.9	2024-08-09	Residential area	J
2023-10-30	16:42:38	185.3	35.8	2024-03-10	Residential area	J
2023-10-30	16:43:38	204.7	37.1	2024-05-10	Residential area	J
2023-10-30	16:44:38	69.4	45.7	2024-09-12	Residential area	J
2023-10-30	16:45:38	65.2	32.2	2024-07-09	Residential area	J
2023-10-30	16:46:38	238.3	39.3	2024-08-09	Residential area	J
2023-10-30	16:47:38	199.4	43.6	2024-05-10	Residential area	J
2023-10-30	16:48:38	67.7	43.9	2024-02-11	Residential area	J
2023-10-30	16:49:38	99.1	42.2	2024-08-10	Residential area	J
2023-10-30	16:50:38	144.6	42.3	2024-05-10	Residential area	J
2023-10-30	16:51:38	62.3	44.3	2024-03-11	Residential area	J
2023-10-30	16:52:38	235.5	38.7	2024-09-10	Residential area	J
2023-10-30	16:53:38	87.3	39.3	2024-05-10	Residential area	J
2023-10-30	16:54:38	83	39	2024-05-10	Residential area	J
2023-10-30	16:55:38	57.9	39.8	2024-03-11	Residential area	J
2023-10-30	16:56:38	57.2	41.5	2024-07-10	Residential area	J
2023-10-30	16:57:38	106.7	44.3	2024-08-10	Residential area	J
2023-10-30	16:58:38	58.9	43.8	2024-09-10	Residential area	J
2023-10-30	16:59:38	51.5	39.8	2024-09-10	Residential area	J
2023-10-30	17:00:38	47.4	37.6	2024-06-10	Residential area	J
2023-10-30	17:01:38	41.7	37.6	2024-06-10	Residential area	J
2023-10-30	17:02:38	74.7	34.5	2024-05-10	Residential area	J
2023-10-30	17:03:38	58.3	40.6	2024-03-10	Residential area	J
2023-10-30	17:04:38	78.3	42.7	2024-04-12	Residential area	J
2023-10-30	17:05:38	45.8	37.2	2024-05-10	Residential area	J
2023-10-30	17:06:38	87.9	41.2	2024-08-10	Residential area	J
2023-10-30	17:07:38	48.9	35.5	2024-05-10	Residential area	J
2023-10-30	17:08:38	55.3	35.3	2024-06-10	Residential area	J
2023-10-30	17:09:38	53.8	39	2024-03-11	Residential area	J
2023-10-30	17:10:38	176.9	45.6	2024-05-11	Residential area	J
2023-10-30	17:11:38	115.1	40	2024-08-10	Residential area	J
2023-10-30	17:12:38	52.9	39.3	2024-01-11	Residential area	J
2023-10-30	17:13:38	63	39.1	2024-04-10	Residential area	J
2023-10-30	17:14:38	68.4	47	2024-04-11	Residential area	J
2023-10-30	17:15:38	67.1	42.1	11	Residential area	J
2023-10-30	17:16:38	82.9	39.1	2024-09-09	Residential area	J
2023-10-30	17:17:38	58	35.7	2024-09-09	Residential area	J
2023-10-30	17:18:38	175	38.4	2024-01-10	Residential area	J
2023-10-30	17:19:38	56.3	33.3	2024-04-09	Residential area	J
2023-10-30	17:20:38	53.4	32.4	2024-06-09	Residential area	J
2023-10-30	17:21:38	145.5	39.8	10	Residential area	J
2023-10-30	17:22:38	141.3	39.1	2024-06-10	Residential area	J
2023-10-30	17:23:38	83	42	2024-07-10	Residential area	J
2023-10-30	17:24:38	56.9	36	10	Residential area	J
2023-10-30	17:25:38	88.2	36.7	2024-03-10	Residential area	J
2023-10-30	17:26:38	44.4	35.3	2024-01-10	Residential area	J
2023-10-30	17:27:38	73	37.5	2024-04-10	Residential area	J
2023-10-30	17:28:38	90.7	42.5	2024-04-10	Residential area	J
2023-10-30	17:29:38	85.2	32.9	2024-02-10	Residential area	J
2023-10-30	17:30:38	76.6	37.8	2024-02-10	Residential area	J
2023-10-30	17:31:38	127.9	39.7	2024-02-10	Residential area	J
2023-10-30	17:32:38	52.7	39	2024-04-10	Residential area	J
2023-10-30	17:33:38	189.3	36.7	2024-05-09	Residential area	J
2023-10-30	17:34:38	55.4	37.8	10	Residential area	J
2023-10-30	17:35:38	80.9	41.1	2024-06-09	Residential area	J
2023-10-30	17:36:38	63	40	2024-08-09	Residential area	J
2023-10-30	17:37:38	53.5	37.9	2024-02-09	Residential area	J
2023-10-30	17:38:38	56.9	34.5	2024-09-08	Residential area	J
2023-10-30	17:39:38	78.3	32.6	2024-06-08	Residential area	J
2023-10-30	17:40:38	49.3	35.2	9	Residential area	J
2023-10-30	17:41:38	86.6	34.7	9	Residential area	J
2023-10-30	17:42:38	79.9	2024-06-29	2024-03-08	Residential area	J
2023-10-30	17:43:38	49.6	33.7	2024-08-08	Residential area	J
2023-10-30	17:44:38	41.5	2024-01-29	2024-09-07	Residential area	J
2023-10-30	17:45:38	46.4	32.8	2024-08-08	Residential area	J
2023-10-30	17:46:38	42.9	2024-08-31	2024-03-08	Residential area	J
2023-10-30	17:47:38	41.3	2024-05-31	8	Residential area	J
2023-10-30	17:48:38	98.5	2024-05-31	2024-01-08	Residential area	J
2023-10-30	17:49:38	47.7	2024-04-28	8	Residential area	J
2023-10-30	17:50:38	65	32.6	2024-02-08	Residential area	J
2023-10-30	17:51:38	54.4	33.5	2024-04-08	Residential area	J
2023-10-30	17:52:38	64.7	33.7	2024-02-08	Residential area	J
2023-10-30	17:53:38	53.7	33.9	2024-06-08	Residential area	J
2023-10-30	17:54:38	75.3	32.5	2024-04-08	Residential area	J
2023-10-30	17:55:38	52	2024-03-29	2024-09-07	Residential area	J
2023-10-30	17:56:38	48.1	2024-06-30	2024-09-07	Residential area	J
2023-10-30	17:57:38	81	32.4	9	Residential area	J
2023-10-30	17:58:38	58.6	32.3	2024-07-07	Residential area	J
2023-10-30	17:59:38	49.7	2024-09-26	2024-08-07	Residential area	J
2023-10-30	18:00:38	117.2	2024-07-31	2024-06-07	Residential area	J
2023-10-30	18:01:38	118.4	33.7	2024-06-07	Residential area	J
2023-10-30	18:02:38	61.7	2024-07-28	2024-04-07	Residential area	J
2023-10-30	18:03:38	85.7	2024-09-27	2024-03-07	Residential area	J
2023-10-30	18:04:38	54.9	2024-07-24	2024-06-07	Residential area	J
2023-10-30	18:05:38	83.3	2024-07-27	2024-07-06	Residential area	J
2023-10-30	18:06:38	51.2	2024-02-24	2024-07-06	Residential area	J
2023-10-30	18:07:38	77.6	2024-08-31	2024-08-06	Residential area	J
2023-10-30	18:08:38	59.1	2024-09-26	7	Residential area	J
2023-10-30	18:09:38	143	2024-04-29	2024-04-06	Residential area	J
2023-10-30	18:10:38	72.7	2024-04-22	6	Residential area	J
2023-10-30	18:11:38	82.4	22	2024-03-06	Residential area	J
2023-10-30	18:12:38	129	32.7	2024-03-06	Residential area	J
2023-10-30	18:13:38	39.4	2024-03-21	6	Residential area	J
2023-10-30	18:14:38	34.9	2024-03-19	2024-09-05	Residential area	J
2023-10-30	18:15:38	49.4	2024-04-21	2024-09-05	Residential area	J
2023-10-30	18:16:38	789.1	2024-03-20	2024-07-05	Residential area	J
2023-10-30	18:17:38	102.9	30.2	2024-04-05	Residential area	J
2023-10-30	18:18:38	46.9	2024-08-18	2024-01-05	Residential area	J
2023-10-30	18:19:38	103.6	2024-06-25	2024-06-05	Residential area	J
2023-10-30	18:20:38	69.5	2024-09-26	2024-06-05	Residential area	J
2023-10-30	18:21:38	95.7	2024-08-19	2024-05-04	Residential area	J
2023-10-30	18:22:38	52.3	17	2024-06-04	Residential area	J
2023-10-30	18:23:38	35	2024-08-18	2024-06-04	Residential area	J
2023-10-30	18:24:38	92.5	2024-03-18	2024-06-04	Residential area	J
2023-10-30	18:25:38	121.3	2024-08-14	2024-02-04	Residential area	J
2023-10-30	18:26:38	86.5	14	2024-04-03	Residential area	J
2023-10-30	18:27:38	384.1	38.1	2024-08-03	Residential area	J
2023-10-30	18:28:38	46.1	2024-01-12	2024-05-02	Residential area	J
2023-10-30	18:29:38	74.6	2024-06-11	2024-05-02	Residential area	J
2023-10-30	18:30:38	356	2024-07-15	2024-09-02	Residential area	J
2023-10-30	18:31:38	544.9	2024-04-15	2024-05-02	Residential area	J
2023-10-30	18:32:38	378.8	2024-09-14	2024-04-02	Residential area	J
2023-10-30	18:33:38	2024-01-19	2024-02-11	2024-04-02	Residential area	J
2023-10-30	18:34:38	154.8	2024-08-09	2024-04-02	Residential area	J
2023-10-31	09:22:27	77.6	2024-01-09	2024-01-02	Urban beach	K
2023-10-31	09:23:27	155	2024-06-09	2	Urban beach	K
2023-10-31	09:24:27	71.7	2024-07-09	2024-01-02	Urban beach	K
2023-10-31	09:25:27	54.4	11	2024-03-02	Urban beach	K
2023-10-31	09:26:27	2024-09-30	2024-06-08	2	Urban beach	K
2023-10-31	09:27:27	2024-09-24	2024-01-09	2024-01-02	Urban beach	K
2023-10-31	09:28:27	2024-02-27	2024-04-16	2024-07-02	Urban beach	K
2023-10-31	09:29:27	344	32.4	2024-09-02	Urban beach	K
2023-10-31	09:30:27	2024-09-30	2024-09-18	2024-03-06	Urban beach	K
2023-10-31	09:31:27	286.9	38	2024-08-03	Urban beach	K
2023-10-31	09:32:27	56.1	2024-04-19	2024-04-02	Urban beach	K
2023-10-31	09:33:27	54.9	2024-02-15	2024-04-02	Urban beach	K
2023-10-31	09:34:27	100	2024-03-15	2024-02-02	Urban beach	K
2023-10-31	09:35:27	56.8	2024-04-12	2	Urban beach	K
2023-10-31	09:36:27	2024-02-29	16	2024-05-02	Urban beach	K
2023-10-31	09:37:27	141.4	2024-04-27	3	Urban beach	K
2023-10-31	09:38:27	76.4	2024-08-17	2024-09-02	Urban beach	K
2023-10-31	09:39:27	2024-09-26	14	2024-04-02	Urban beach	K
2023-10-31	09:40:27	74.7	2024-04-13	2024-02-02	Urban beach	K
2023-10-31	09:41:27	60.2	2024-07-18	2024-03-02	Urban beach	K
2023-10-31	09:42:27	35.6	2024-04-12	2024-01-02	Urban beach	K
2023-10-31	09:43:27	41.6	2024-05-11	2024-02-02	Urban beach	K
2023-10-31	09:44:27	2024-07-21	8	2024-03-02	Urban beach	K
2023-10-31	09:45:27	2024-03-10	2024-01-07	2024-05-02	Urban beach	K
2023-10-31	09:46:27	2024-01-31	2024-09-05	2024-09-01	Urban beach	K
2023-10-31	09:47:27	48.7	2024-08-09	2024-08-01	Urban beach	K
2023-10-31	09:48:27	107.1	2024-06-11	2024-08-01	Urban beach	K
2023-10-31	09:49:27	30	2024-01-12	2024-02-02	Urban beach	K
2023-10-31	09:50:27	2024-01-22	12	2024-02-02	Urban beach	K
2023-10-31	09:51:27	125.3	2024-07-21	2024-05-02	Urban beach	K
2023-10-31	09:52:27	199.7	34.8	2024-09-02	Urban beach	K
2023-10-31	09:53:27	40.8	2024-06-13	2024-06-02	Urban beach	K
2023-10-31	09:54:27	50.9	14	2024-05-02	Urban beach	K
2023-10-31	09:55:27	44.4	2024-03-15	2024-07-02	Urban beach	K
2023-10-31	09:56:27	56.3	2024-07-12	2024-05-02	Urban beach	K
2023-10-31	09:57:27	2024-05-10	2024-06-07	2024-04-02	Urban beach	K
2023-10-31	09:58:27	2024-06-20	2024-07-11	2024-07-02	Urban beach	K
2023-10-31	09:59:27	37.2	2024-05-14	2024-07-02	Urban beach	K
2023-10-31	10:00:27	2024-01-23	2024-02-10	2024-06-02	Urban beach	K
2023-10-31	10:01:27	2024-08-28	2024-09-12	2024-01-03	Urban beach	K
2023-10-31	10:02:27	58.2	2024-01-15	3	Urban beach	K
2023-10-31	10:03:27	170.6	2024-05-21	2024-06-03	Urban beach	K
2023-10-31	10:04:27	58.6	31	2024-08-12	Urban beach	K
2023-10-31	10:05:27	99.3	2024-06-23	2024-05-05	Urban beach	K
2023-10-31	10:06:27	2024-01-21	2024-08-14	2024-07-03	Urban beach	K
2023-10-31	10:07:27	49.1	2024-03-16	2024-06-03	Urban beach	K
2023-10-31	10:08:27	30	2024-02-12	2024-09-02	Urban beach	K
2023-10-31	10:09:27	110.9	2024-01-17	3	Urban beach	K
2023-10-31	10:10:27	67.8	2024-08-12	2024-02-03	Urban beach	K
2023-10-31	10:11:27	44.3	2024-07-12	2024-01-03	Urban beach	K
2023-10-31	10:12:27	97.5	2024-05-17	2024-02-03	Urban beach	K
2023-10-31	10:13:27	2024-08-25	2024-08-12	2024-02-03	Urban beach	K
2023-10-31	10:14:27	65.2	2024-01-15	2024-04-03	Urban beach	K
2023-10-31	10:15:27	33.8	2024-04-14	2024-05-03	Urban beach	K
2023-10-31	10:16:27	2024-06-29	2024-06-19	2024-05-03	Urban beach	K
2023-10-31	10:17:27	95.7	2024-03-16	2024-02-03	Urban beach	K
2023-10-31	10:18:27	2024-08-24	2024-06-14	2024-02-03	Urban beach	K
2023-10-31	10:19:27	41.2	2024-04-16	2024-04-03	Urban beach	K
2023-10-31	10:20:27	201.9	2024-08-13	2024-05-03	Urban beach	K
2023-10-31	10:21:27	77.1	17	2024-09-03	Urban beach	K
2023-10-31	10:22:27	70.5	2024-03-20	2024-01-04	Urban beach	K
2023-10-31	10:23:27	37.9	2024-08-14	2024-07-03	Urban beach	K
2023-10-31	10:24:27	56.1	18	2024-08-03	Urban beach	K
2023-10-31	10:25:27	35.2	2024-05-14	4	Urban beach	K
2023-10-31	10:26:27	2024-02-18	13	3	Urban beach	K
2023-10-31	10:27:27	2024-09-13	2024-09-10	3	Urban beach	K
2023-10-31	10:28:27	2024-02-26	2024-03-11	3	Urban beach	K
2023-10-31	10:29:27	39.7	2024-01-12	2024-01-03	Urban beach	K
2023-10-31	10:30:27	2024-08-27	2024-03-12	2024-01-03	Urban beach	K
2023-10-31	10:31:27	2024-02-28	2024-09-11	2024-06-03	Urban beach	K
2023-10-31	10:32:27	326.3	2024-03-12	2024-05-03	Urban beach	K
2023-10-31	10:33:27	2024-06-25	2024-03-11	2024-03-03	Urban beach	K
2023-10-31	10:34:27	2024-03-22	2024-05-11	2024-03-03	Urban beach	K
2023-10-31	10:35:27	2024-07-28	2024-07-13	2024-03-03	Urban beach	K
2023-10-31	10:36:27	2024-06-16	2024-07-13	2024-02-03	Urban beach	K
2023-10-31	10:37:27	99.5	2024-04-12	2024-02-03	Urban beach	K
2023-10-31	10:38:27	31.9	2024-03-14	2024-04-04	Urban beach	K
2023-10-31	10:39:27	2024-05-20	2024-05-13	2024-03-03	Urban beach	K
2023-10-31	10:40:27	2024-07-28	2024-07-14	2024-06-03	Urban beach	K
2023-10-31	10:41:27	45.4	2024-09-15	2024-09-03	Urban beach	K
2023-10-31	10:42:27	2024-02-23	13	2024-03-03	Urban beach	K
2023-10-31	10:43:27	100	2024-08-13	2024-02-03	Urban beach	K
2023-10-31	10:44:27	34	2024-05-09	2024-04-03	Urban beach	K
2023-10-31	10:45:27	37.4	2024-09-16	2024-03-03	Urban beach	K
2023-10-31	10:46:27	84.1	16	2024-06-03	Urban beach	K
2023-10-31	10:47:27	100.1	2024-08-11	2024-03-03	Urban beach	K
2023-10-31	10:48:27	2024-07-24	2024-02-12	2024-01-03	Urban beach	K
2023-10-31	10:49:27	2024-01-20	2024-08-10	2024-01-03	Urban beach	K
2023-10-31	10:50:27	2024-07-29	2024-05-15	2024-05-03	Urban beach	K
2023-10-31	10:51:27	22	2024-01-11	2024-04-03	Urban beach	K
2023-10-31	10:52:27	2024-07-25	2024-09-12	2024-03-03	Urban beach	K
2023-10-31	10:53:27	2024-05-17	10	2024-08-02	Urban beach	K
2023-10-31	10:54:27	86	13	2024-04-03	Urban beach	K
2023-10-31	10:55:27	77.9	2024-01-11	2024-03-03	Urban beach	K
2023-10-31	10:56:27	2024-06-30	2024-07-16	2024-04-03	Urban beach	K
2023-10-31	10:57:27	2024-08-20	2024-06-12	2024-02-03	Urban beach	K
2023-10-31	10:58:27	2024-04-26	2024-09-13	3	Urban beach	K
2023-10-31	10:59:27	43.2	2024-02-12	2024-03-03	Urban beach	K
2023-10-31	11:00:27	26	2024-01-16	2024-04-03	Urban beach	K
2023-10-31	11:01:27	58.9	2024-03-13	2024-05-03	Urban beach	K
2023-10-31	11:02:27	36.8	2024-09-15	2024-02-03	Urban beach	K
2023-10-31	11:03:27	45.8	2024-01-17	2024-06-03	Urban beach	K
2023-10-31	11:04:27	41.7	2024-06-13	4	Urban beach	K
2023-10-31	11:05:27	48.2	2024-02-14	4	Urban beach	K
2023-10-31	11:06:27	2024-04-28	2024-02-13	2024-06-03	Urban beach	K
2023-10-31	11:07:27	57.8	2024-01-14	2024-06-03	Urban beach	K
2023-10-31	11:08:27	2024-03-22	2024-07-12	2024-07-03	Urban beach	K
2023-10-31	11:09:27	45.1	2024-08-14	2024-02-04	Urban beach	K
2023-10-31	11:10:27	99	15	2024-08-03	Urban beach	K
2023-10-31	11:11:27	46.5	2024-07-14	2024-04-04	Urban beach	K
2023-10-31	11:12:27	61.9	2024-04-13	2024-01-04	Urban beach	K
2023-10-31	11:13:27	2024-01-31	2024-07-13	2024-01-04	Urban beach	K
2023-10-31	11:14:27	70.2	2024-01-12	2024-01-04	Urban beach	K
2023-10-31	11:15:27	2024-02-16	2024-04-13	4	Urban beach	K
2023-10-31	11:16:27	91.9	2024-03-16	2024-06-04	Urban beach	K
2023-10-31	11:17:27	40.3	14	2024-05-04	Urban beach	K
2023-10-31	11:18:27	41.2	2024-01-15	2024-03-04	Urban beach	K
2023-10-31	11:19:27	36.9	2024-05-16	2024-07-04	Urban beach	K
2023-10-31	11:20:27	231.3	2024-01-13	2024-09-03	Urban beach	K
2023-10-31	11:21:27	59.4	2024-05-16	2024-01-04	Urban beach	K
2023-10-31	11:22:27	2024-09-30	2024-02-10	2024-06-03	Urban beach	K
2023-10-31	11:23:27	2024-09-25	2024-09-11	2024-03-04	Urban beach	K
2023-10-31	11:24:27	78	2024-09-12	2024-09-03	Urban beach	K
2023-10-31	11:25:27	125.7	13	2024-07-03	Urban beach	K
2023-10-31	11:26:27	2024-02-13	2024-09-10	2024-05-03	Urban beach	K
2023-10-31	11:27:27	82.3	12	2024-02-03	Urban beach	K
2023-10-31	11:28:27	2024-03-29	2024-06-12	2024-07-03	Urban beach	K
2023-10-31	11:29:27	2024-02-17	2024-01-12	2024-05-03	Urban beach	K
2023-10-31	11:30:27	36.3	2024-01-30	2024-08-03	Urban beach	K
2023-10-31	11:31:27	166	2024-07-09	2024-08-02	Urban beach	K
2023-10-31	11:32:27	2024-06-10	2024-03-06	2024-07-02	Urban beach	K
2023-10-31	11:33:27	2024-02-20	2024-06-10	2024-08-02	Urban beach	K
2023-10-31	11:34:27	20	2024-03-10	2024-08-02	Urban beach	K
2023-10-31	11:35:27	47.5	2024-02-11	2024-06-02	Urban beach	K
2023-10-31	11:36:27	37.3	2024-03-19	2024-08-10	Urban beach	K
2023-10-31	11:37:27	40.7	2024-09-18	2024-01-08	Urban beach	K
2023-10-31	11:38:27	32	2024-03-15	2024-07-03	Urban beach	K
2023-10-31	11:39:27	2024-07-11	2024-05-07	2024-07-02	Urban beach	K
2023-10-31	11:40:27	35.2	2024-02-09	2024-09-02	Urban beach	K
2023-10-31	11:41:27	2024-06-12	2024-07-07	2024-05-02	Urban beach	K
2023-10-31	11:42:27	75.4	2024-04-08	2024-07-02	Urban beach	K
2023-10-31	11:43:27	43.8	11	2024-06-02	Urban beach	K
2023-10-31	11:44:27	38.7	2024-03-10	2024-06-02	Urban beach	K
2023-10-31	11:45:27	2024-08-20	10	2024-06-02	Urban beach	K
2023-10-31	11:46:27	86.5	2024-08-15	2024-06-02	Urban beach	K
2023-10-31	11:47:27	2024-07-25	2024-07-10	2024-05-02	Urban beach	K
2023-10-31	11:48:27	2024-06-17	2024-01-08	2024-06-02	Urban beach	K
2023-10-31	11:49:27	2024-07-22	2024-06-07	2024-06-02	Urban beach	K
2023-10-31	11:50:27	2024-03-10	9	2024-06-02	Urban beach	K
2023-10-31	11:51:27	2024-05-31	10	2024-01-03	Urban beach	K
2023-10-31	11:52:27	143.3	2024-04-09	2024-07-02	Urban beach	K
2023-10-31	11:53:27	2024-08-15	2024-07-10	2024-05-02	Urban beach	K
2023-10-31	11:54:27	2024-03-26	2024-03-10	2024-04-02	Urban beach	K
2023-10-31	11:55:27	48	2024-03-09	2024-08-03	Urban beach	K
2023-10-31	11:56:27	2024-04-14	2024-04-08	2024-05-02	Urban beach	K
2023-10-31	11:57:27	23	2024-05-11	2024-04-03	Urban beach	K
2023-10-31	11:58:27	2024-02-17	2024-02-10	2024-07-02	Urban beach	K
2023-10-31	11:59:27	86.1	2024-01-12	2024-07-02	Urban beach	K
2023-10-31	12:00:27	65.4	2024-09-13	2024-09-02	Urban beach	K
2023-10-31	12:01:27	36	2024-04-07	2024-05-02	Urban beach	K
2023-10-31	12:02:27	66.3	2024-05-08	2024-04-02	Urban beach	K
2023-10-31	12:03:27	2024-02-23	2024-02-07	2024-03-02	Urban beach	K
2023-10-31	12:04:27	2024-09-18	2024-04-06	2024-04-02	Urban beach	K
2023-10-31	12:05:27	79.5	2024-05-07	3	Urban beach	K
2023-10-31	12:06:27	42.3	2024-07-08	2024-06-02	Urban beach	K
2023-10-31	12:07:27	41.6	2024-06-09	2024-04-02	Urban beach	K
2023-10-31	12:08:27	79.9	2024-08-09	2024-09-02	Urban beach	K
2023-10-31	12:09:27	12	2024-06-07	2024-03-02	Urban beach	K
2023-10-31	12:10:27	131	2024-09-07	2024-03-02	Urban beach	K
2023-10-31	12:11:27	2024-09-11	2024-07-07	2024-03-02	Urban beach	K
2023-10-31	12:12:27	377.7	6	2024-03-02	Urban beach	K
2023-10-31	12:13:27	25	2024-01-07	2024-02-02	Urban beach	K
2023-10-31	12:14:27	35	2024-09-07	2024-08-01	Urban beach	K
2023-10-31	12:15:27	83	2024-09-10	2024-03-02	Urban beach	K
2023-10-31	12:16:27	2024-01-09	2024-03-07	2024-08-02	Urban beach	K
2023-10-31	12:17:27	2024-06-11	2024-03-08	2024-01-02	Urban beach	K
2023-10-31	12:18:27	2024-03-08	2024-01-06	2024-04-02	Urban beach	K
2023-10-31	12:19:27	2024-08-31	2024-09-05	2024-02-02	Urban beach	K
2023-10-31	12:20:27	90.9	2024-08-06	2	Urban beach	K
2023-10-31	12:21:27	113.3	2024-05-10	2024-05-02	Urban beach	K
2023-10-31	12:22:27	2024-02-09	2024-03-07	2024-02-02	Urban beach	K
2023-10-31	12:23:27	19	2024-08-07	2024-04-02	Urban beach	K
2023-10-31	12:24:27	39.9	2024-08-08	2024-03-02	Urban beach	K
2023-10-31	12:25:27	2024-09-11	2024-04-08	2024-03-02	Urban beach	K
2023-10-31	12:26:27	2024-03-26	2024-09-09	2024-02-03	Urban beach	K
2023-10-31	12:27:27	2024-06-16	8	2024-02-02	Urban beach	K
2023-10-31	12:28:27	2024-03-25	9	2024-01-02	Urban beach	K
2023-10-31	12:29:27	2024-07-31	2024-03-12	2024-01-03	Urban beach	K
2023-10-31	12:30:27	82.5	2024-05-11	2024-03-03	Urban beach	K
2023-10-31	12:31:27	2024-06-09	7	2024-03-02	Urban beach	K
[truncated: 720 more rows]
