# Supplementary material for: Air monitoring by nanopore sequencing
Source: ISME Commun. 2024 Jul 16;4(1):ycae099. doi: 10.1093/ismeco/ycae099 (PMC11287864; doi:10.1093/ismeco/ycae099)
Supplement: Supplementary_Table_3_ycae099 [file supplementary_table_3_ycae099.xlsx]

## Sheet: pilot_study
Sample	Resistance Gene	Description	Coverage	Alignment Accuracy	# hits	Type	Tool
Gh1h - 1	vanR-O	VanO-type vancomycin resistance response regulator transcription factor VanR	95.58	82.36	1	read	ABRicate
Gh1h - 2	vanR-O	VanO-type vancomycin resistance response regulator transcription factor VanR	95.16	82.79	1	read	ABRicate
Gh1h - 7	vanR-O	VanO-type vancomycin resistance response regulator transcription factor VanR	91.74	82.34	1	read	ABRicate
Gh3h - 3	vanR-I	VanI-type vancomycin resistance DNA-binding response regulator VanR	98.14	81.39	1	read	ABRicate
Gh3h - 3	blaTEM-156	class A beta-lactamase TEM-156	99.42	98.84	1	read	ABRicate
Gh3h - 3	blaTEM-150	class A beta-lactamase TEM-150	99.65	97.47	1	read	ABRicate
Nat3h - 1	vanR-O	VanO-type vancomycin resistance response regulator transcription factor VanR	96.04	82.28	5	read	ABRicate
Nat3h - 1	tet(56)	tetracycline destructase Tet(56)	97.78	80.08	1	read	ABRicate
Nat3h - 2	vanR-O	VanO-type vancomycin resistance response regulator transcription factor VanR	94.10	82.19	10	read	ABRicate
Nat3h - 3	vanR-O	VanO-type vancomycin resistance response regulator transcription factor VanR	93.94	82.41	11	read	ABRicate
Nat6h - 1	vanR-O	VanO-type vancomycin resistance response regulator transcription factor VanR	95.58	80.66	1	read	ABRicate
Nat6h - 1	blaLRA-10_like	LRA-10 family class C beta-lactamase	99.02	80.97	1	read	ABRicate
Nat6h - 1	vanR-O	VanO-type vancomycin resistance response regulator transcription factor VanR	93.95	82.13	10	read	ABRicate
Nat6h - 1	vanJ	teicoplanin resistance protein VanJ	97.28	81.29	1	read	ABRicate
Nat6h - 2	vanR-O	VanO-type vancomycin resistance response regulator transcription factor VanR	93.86	82.45	19	read	ABRicate
Nat6h - 2	blaBJP	BJP family subclass B3 metallo-beta-lactamase	90.96	82.87	1	read	ABRicate
Nat6h - 3	blaJOHN-1	subclass B1 metallo-beta-lactamase JOHN-1	95.85	80.36	1	read	ABRicate
Nat6h - 3	vanR-O	VanO-type vancomycin resistance response regulator transcription factor VanR	95.67	82.86	5	read	ABRicate

## Sheet: urban_study
Sample	Resistance Gene	Description	Coverage	Alignment Accuracy	# hits	Type	Tool
City center 1	vanR-O	VanO-type vancomycin resistance response regulator transcription factor VanR	94.931	84.018	10	read	ABRicate
City center 2	vanR-O	VanO-type vancomycin resistance response regulator transcription factor VanR	96.82	82.2767	3	read	ABRicate
City center 3	vanR-O	VanO-type vancomycin resistance response regulator transcription factor VanR	95.0383	83.0683	6	read	ABRicate
City center 4	mphH	macrolide 2'-phosphotransferase MphH	80.38	80.55	1	read	ABRicate
City center 4	vanR-O	VanO-type vancomycin resistance response regulator transcription factor VanR	94.048	84.162	5	read	ABRicate
City center 5	vanR-O	VanO-type vancomycin resistance response regulator transcription factor VanR	96.39	83.5667	3	read	ABRicate
Residential area 1	fosA8	fosfomycin resistance glutathione transferase FosA8	96.01	91.1	1	read	ABRicate
Residential area 2	blaCARB-8	RTG family carbenicillin-hydrolyzing class A beta-lactamase CARB-8	100	99.89	1	read	ABRicate
Residential area 3	aadA9	ANT(3'')-Ia family aminoglycoside nucleotidyltransferase AadA9	99.76	98.33	1	read	ABRicate
Residential area 3	erm(36)	23S rRNA (adenine(2058)-N(6))-methyltransferase Erm(36)	99.65	98.23	1	read	ABRicate
Residential area 3	vanR-O	VanO-type vancomycin resistance response regulator transcription factor VanR	98.1967	82.86	3	read	ABRicate
Residential area 4	vanR-O	VanO-type vancomycin resistance response regulator transcription factor VanR	93.38	83.265	2	read	ABRicate
Residential area 5	blaMSI-1	subclass B3 metallo-beta-lactamase MSI-1	96.21	84.04	1	read	ABRicate
Residential area 6	aadS	aminoglycoside 6-adenylyltransferase AadS	99.65	98.96	1	read	ABRicate
Residential area 6	dfrB3	trimethoprim-resistant dihydrofolate reductase DfrB3	98.73	99.14	1	read	ABRicate
Residential area 6	erm(36)	23S rRNA (adenine(2058)-N(6))-methyltransferase Erm(36)	98.23	94.12	1	read	ABRicate
Residential area 6	sul1	sulfonamide-resistant dihydropteroate synthase Sul1	97.86	96.19	1	read	ABRicate
Green belt 1	catA1	type A-1 chloramphenicol O-acetyltransferase	99.55	98.34	1	read	ABRicate
Green belt 1	rphC	rifamycin-inactivating phosphotransferase RphC	82.85	80.43	1	read	ABRicate
Green belt 1	vanR-O	VanO-type vancomycin resistance response regulator transcription factor VanR	93.3318	84.4336	11	read	ABRicate
Green belt 1	vanX-Ac1	D-Ala-D-Ala dipeptidase VanX-Ac1	98.21	81.13	1	read	ABRicate
Green belt 2	arr-Ms	NAD(+)--rifampin ADP-ribosyltransferase	99.07	80.23	1	read	ABRicate
Green belt 2	vanR-O	VanO-type vancomycin resistance response regulator transcription factor VanR	94.3009	84.8427	11	read	ABRicate
Green belt 3	blaALG6-1	subclass B3 metallo-beta-lactamase ALG6-1	95.92	87.47	1	read	ABRicate
Green belt 3	cpt	chloramphenicol phosphotransferase CPT	98.12	80.5	1	read	ABRicate
Green belt 3	vanA-Sc	D-alanine--(R)-lactate ligase VanA-Sc	97.6	80.37	1	read	ABRicate
Green belt 3	vanR-O	VanO-type vancomycin resistance response regulator transcription factor VanR	92.9993	84.5171	14	read	ABRicate
Green belt 3	vanZ-A	glycopeptide resistance protein VanZ-A	90.12	86.07	1	read	ABRicate
Green belt 4	vanR-O	VanO-type vancomycin resistance response regulator transcription factor VanR	95.1328	83.7667	18	read	ABRicate
Green belt 5	vanR-O	VanO-type vancomycin resistance response regulator transcription factor VanR	94.1117	83.9817	6	read	ABRicate
Green belt 6	blaALG6-1	subclass B3 metallo-beta-lactamase ALG6-1	96.24	87.78	1	read	ABRicate
Green belt 6	vanR-O	VanO-type vancomycin resistance response regulator transcription factor VanR	93.9787	84.2	15	read	ABRicate
Urban beach 1	aac(6')-Ib'	aminoglycoside N-acetyltransferase AAC(6')-Ib'	99.82	99.1	1	read	ABRicate
Urban beach 1	aph(3'')-Ib	aminoglycoside O-phosphotransferase APH(3'')-Ib	97.645	97.42	6	read	ABRicate
Urban beach 1	aph(3')-IIc	aminoglycoside O-phosphotransferase APH(3')-IIc	100	90.06	1	read	ABRicate
Urban beach 1	aph(6)-Id	aminoglycoside O-phosphotransferase APH(6)-Id	99.2225	98.1238	8	read	ABRicate
Urban beach 1	aph(6)-Smalt	APH(6) family putative aminoglycoside O-phosphotransferase	98.73	88.3633	3	read	ABRicate
Urban beach 1	blaCARB-16	RTG family carbenicillin-hydrolyzing class A beta-lactamase CARB-16	99.67	99.44	1	read	ABRicate
Urban beach 1	blaL1	L1 family subclass B3 metallo-beta-lactamase	99.08	92.71	1	read	ABRicate
Urban beach 1	blaOXA-17	OXA-10 family oxacillin-hydrolyzing class D extended-spectrum beta-lactamase OXA-17	99.625	98.38	2	read	ABRicate
Urban beach 1	dfrD	trimethoprim-resistant dihydrofolate reductase DfrD	98.36	97.12	1	read	ABRicate
Urban beach 1	erm(36)	23S rRNA (adenine(2058)-N(6))-methyltransferase Erm(36)	99.53	97.64	1	read	ABRicate
Urban beach 1	erm(C)	23S rRNA (adenine(2058)-N(6))-methyltransferase Erm(C)	99.59	99.32	1	read	ABRicate
Urban beach 1	erm(F)	23S rRNA (adenine(2058)-N(6))-methyltransferase Erm(F)	100	99.5	1	read	ABRicate
Urban beach 1	fosA_gen	FosA family fosfomycin resistance glutathione transferase	98.97	81.9933	3	read	ABRicate
Urban beach 1	lnu(A)	lincosamide nucleotidyltransferase Lnu(A)	99.1572	97.6703	32	read	ABRicate
Urban beach 1	tet(42)	tetracycline efflux MFS transporter Tet(42)	92.39	82.68	1	read	ABRicate
Urban beach 1	vanC2/3	D-alanine--D-serine ligase VanC2/3	100	97.82	1	read	ABRicate
Urban beach 1	vanR-O	VanO-type vancomycin resistance response regulator transcription factor VanR	94.0967	83.3033	9	read	ABRicate
Urban beach 1	vanXY-c4	D-Ala-D-Ala dipeptidase/D-Ala-D-Ala carboxypeptidase VanXY-C	100	99.48	1	read	ABRicate
Urban beach 2	aph(3'')-Ib	aminoglycoside O-phosphotransferase APH(3'')-Ib	99.52	97.83	1	read	ABRicate
Urban beach 2	aph(6)-Id	aminoglycoside O-phosphotransferase APH(6)-Id	97.075	97.3	2	read	ABRicate
Urban beach 2	aph(6)-Smalt	APH(6) family putative aminoglycoside O-phosphotransferase	99.14	88.88	1	read	ABRicate
Urban beach 2	lnu(A)	lincosamide nucleotidyltransferase Lnu(A)	99.59	99.38	2	read	ABRicate
Urban beach 2	oqxA10	multidrug efflux RND transporter periplasmic adaptor subunit OqxA10	90.31	87.71	1	read	ABRicate
Urban beach 2	oqxB11	multidrug efflux RND transporter permease subunit OqxB11	98.76	82.08	1	read	ABRicate
Urban beach 2	oqxB9	multidrug efflux RND transporter permease subunit OqxB9	97.27	87.52	1	read	ABRicate
Urban beach 2	vanR-O	VanO-type vancomycin resistance response regulator transcription factor VanR	94.73	83.6833	3	read	ABRicate
Urban beach 3	aacA38	aminoglycoside 6'-N-acetyltransferase AacA38	94.41	84.12	1	read	ABRicate
Urban beach 3	aph(3'')-Ib	aminoglycoside O-phosphotransferase APH(3'')-Ib	99.94	98.745	2	read	ABRicate
Urban beach 3	aph(6)-Id	aminoglycoside O-phosphotransferase APH(6)-Id	99.04	99.04	1	read	ABRicate
Urban beach 3	blaL1	L1 family subclass B3 metallo-beta-lactamase	100	94.27	1	read	ABRicate
Urban beach 3	blaOXY-1-4	class A extended-spectrum beta-lactamase OXY-1-4	81.44	97.1	1	read	ABRicate
Urban beach 3	cmx	chloramphenicol efflux MFS transporter Cmx	99.83	98.82	1	read	ABRicate
Urban beach 3	erm(36)	23S rRNA (adenine(2058)-N(6))-methyltransferase Erm(36)	99.88	98.58	1	read	ABRicate
Urban beach 3	oqxA10	multidrug efflux RND transporter periplasmic adaptor subunit OqxA10	99.49	86.65	1	read	ABRicate
Urban beach 3	tet(K)	tetracycline efflux MFS transporter Tet(K)	86.81	98.1	1	read	ABRicate
Urban beach 3	vanR-O	VanO-type vancomycin resistance response regulator transcription factor VanR	94.8914	83.9129	7	read	ABRicate
Urban beach 4	aph(6)-Id	aminoglycoside O-phosphotransferase APH(6)-Id	99.94	99.58	2	read	ABRicate
Urban beach 5	aph(3'')-Ib	aminoglycoside O-phosphotransferase APH(3'')-Ib	99.58	98.08	2	read	ABRicate
Urban beach 5	aph(6)-Id	aminoglycoside O-phosphotransferase APH(6)-Id	99.46	97.1	2	read	ABRicate
Urban beach 5	erm(T)	23S rRNA (adenine(2058)-N(6))-methyltransferase Erm(T)	100	100	1	read	ABRicate
Urban beach 6	aph(6)-Id	aminoglycoside O-phosphotransferase APH(6)-Id	81.12	98.97	1	read	ABRicate
Urban beach 6	cmx	chloramphenicol efflux MFS transporter Cmx	99.66	99.32	1	read	ABRicate
Urban beach 6	sul1	sulfonamide-resistant dihydropteroate synthase Sul1	99.05	98.57	1	read	ABRicate
Urban beach 6	vanR-O	VanO-type vancomycin resistance response regulator transcription factor VanR	97.72	84.72	1	read	ABRicate
Outer belt 1	vanA-Sc	D-alanine--(R)-lactate ligase VanA-Sc	93.615	80.25	2	read	ABRicate
Outer belt 1	vanR-O	VanO-type vancomycin resistance response regulator transcription factor VanR	95.128	84.336	5	read	ABRicate
Outer belt 1	vanX-Ac1	D-Ala-D-Ala dipeptidase VanX-Ac1	90.57	81.375	2	read	ABRicate
Outer belt 2	blaACI-1	class A extended-spectrum beta-lactamase ACI-1	98.83	94.12	1	read	ABRicate
Outer belt 2	erm(C)	23S rRNA (adenine(2058)-N(6))-methyltransferase Erm(C)	100	99.19	1	read	ABRicate
Outer belt 2	mph(C)	Mph(C) family macrolide 2'-phosphotransferase	81.44	96.92	1	read	ABRicate
Outer belt 3	blaI_of_Z	penicillinase repressor BlaI	100	95.87	1	read	ABRicate
Outer belt 3	tet(K)	tetracycline efflux MFS transporter Tet(K)	85.22	99.83	1	read	ABRicate
Outer belt 4	aph(6)-Id	aminoglycoside O-phosphotransferase APH(6)-Id	99.52	98.21	1	read	ABRicate
Outer belt 4	msr(A)	ABC-F type ribosomal protection protein Msr(A)	99.8	84.75	1	read	ABRicate
Outer belt 5	blaSPN79-1	subclass B1 metallo-beta-lactamase SPN79-1	99.16	88.58	1	read	ABRicate
Outer belt 5	vanC2/3	D-alanine--D-serine ligase VanC2/3	99.91	99.53	1	read	ABRicate
Outer belt 5	vanR-C	VanC-type vancomycin resistance DNA-binding response regulator VanR	99.86	99.14	1	read	ABRicate
Outer belt 5	vanS-C	VanC-type vancomycin resistance histidine kinase VanS	99.82	97.79	1	read	ABRicate
Outer belt 5	vanTc3	membrane-bound serine racemase VanT	99.86	97.53	1	read	ABRicate
Outer belt 5	vanXY-C	D-Ala-D-Ala dipeptidase/D-Ala-D-Ala carboxypeptidase VanXY-C	100	99.48	1	read	ABRicate
Outer belt 6	aac(2')-Ib	aminoglycoside N-acetyltransferase AAC(2')-Ib	85.37	80.04	1	read	ABRicate
Outer belt 6	aph(3'')-Ib	aminoglycoside O-phosphotransferase APH(3'')-Ib	99.7	98.43	2	read	ABRicate
Outer belt 6	aph(3')-IIc	aminoglycoside O-phosphotransferase APH(3')-IIc	95.4	84.1	1	read	ABRicate
Outer belt 6	aph(6)-Id	aminoglycoside O-phosphotransferase APH(6)-Id	100	99.52	1	read	ABRicate
Outer belt 6	blaCPS-1	subclass B3 metallo-beta-lactamase CPS-1	98.795	92.125	2	read	ABRicate
Outer belt 6	blaL1	L1 family subclass B3 metallo-beta-lactamase	100	98.75	1	read	ABRicate
City center 1	vanR-O	vancomycin resistance response regulator transcription factor VanR-O	60.52	92.91	1	read	AMRFinderPlus
City center 4	vanR	vancomycin resistance response regulator transcription factor VanR	71.86	91.8067	3	read	AMRFinderPlus
City center 4	vanR-O	vancomycin resistance response regulator transcription factor VanR-O	54.51	90.55	1	read	AMRFinderPlus
City center 5	vanR	vancomycin resistance response regulator transcription factor VanR	92.64	92.99	1	read	AMRFinderPlus
City center 6	vanR	vancomycin resistance response regulator transcription factor VanR	72.58	92.3833	3	read	AMRFinderPlus
Residential area 2	blaRTG	RTG family carbenicillin-hydrolyzing class A beta-lactamase	100	99.66	1	read	AMRFinderPlus
Residential area 3	aadA9	ANT(3'')-Ia family aminoglycoside nucleotidyltransferase AadA9	78.78	94.06	1	read	AMRFinderPlus
Residential area 3	qacE	quaternary ammonium compound efflux SMR transporter QacE	94.78	100	1	read	AMRFinderPlus
Residential area 4	cmx	chloramphenicol efflux MFS transporter Cmx	58.06	97.8	1	read	AMRFinderPlus
Residential area 6	aadS	aminoglycoside 6-adenylyltransferase AadS	72.82	97.13	1	read	AMRFinderPlus
Residential area 6	dfrB	trimethoprim-resistant dihydrofolate reductase DfrB	100	98.72	1	read	AMRFinderPlus
Residential area 6	qacEdelta1	quaternary ammonium compound efflux SMR transporter QacE delta 1	100	100	1	read	AMRFinderPlus
Green belt 1	catA1	type A-1 chloramphenicol O-acetyltransferase	99.09	97.7	1	read	AMRFinderPlus
Green belt 1	vanR	vancomycin resistance response regulator transcription factor VanR	79.7625	91.7775	4	read	AMRFinderPlus
Green belt 2	vanR	vancomycin resistance response regulator transcription factor VanR	83.28	92.01	8	read	AMRFinderPlus
Green belt 3	vanR	vancomycin resistance response regulator transcription factor VanR	77.8517	92.1233	6	read	AMRFinderPlus
Green belt 3	vanR-Sc	vancomycin resistance response regulator transcription factor VanR-Sc	94.81	94.52	1	read	AMRFinderPlus
Green belt 4	vanR	vancomycin resistance response regulator transcription factor VanR	68.6457	91.3257	7	read	AMRFinderPlus
Green belt 4	vanR-O	vancomycin resistance response regulator transcription factor VanR-O	57.51	90.3	1	read	AMRFinderPlus
Green belt 5	vanR	vancomycin resistance response regulator transcription factor VanR	97.4	90.22	1	read	AMRFinderPlus
Green belt 6	vanR	vancomycin resistance response regulator transcription factor VanR	94.37	92.66	2	read	AMRFinderPlus
Green belt 6	vanR-O	vancomycin resistance response regulator transcription factor VanR-O	77.25	90	1	read	AMRFinderPlus
Urban beach 1	aph(3'')-Ib	aminoglycoside O-phosphotransferase APH(3'')-Ib	85.395	99.605	2	read	AMRFinderPlus
Urban beach 1	aph(6)	APH(6) family putative aminoglycoside O-phosphotransferase	62.22	91.67	1	read	AMRFinderPlus
Urban beach 1	aph(6)-Id	aminoglycoside O-phosphotransferase APH(6)-Id	82.014	96.976	5	read	AMRFinderPlus
Urban beach 1	blaOXA	OXA-919 family class D beta-lactamase	62.7987	97.4875	8	read	AMRFinderPlus
Urban beach 1	blaPSZ	PSZ family class C beta-lactamase	100	96.7467	3	read	AMRFinderPlus
Urban beach 1	blaRTG	RTG family carbenicillin-hydrolyzing class A beta-lactamase	74.16	99.1	1	read	AMRFinderPlus
Urban beach 1	dfrD	trimethoprim-resistant dihydrofolate reductase DfrD	69.14	100	1	read	AMRFinderPlus
Urban beach 1	erm(C)	23S rRNA (adenine(2058)-N(6))-methyltransferase Erm(C)	83.2	99.02	1	read	AMRFinderPlus
Urban beach 1	lnu(A)	lincosamide nucleotidyltransferase Lnu(A)	83.6528	95.952	25	read	AMRFinderPlus
Urban beach 1	qacG2	quaternary ammonium compound efflux SMR transporter QacG2	76.82	98.305	2	read	AMRFinderPlus
Urban beach 1	vanC	D-alanine--D-serine ligase VanC2/3	66.86	97.86	1	read	AMRFinderPlus
Urban beach 1	vanR	vancomycin resistance response regulator transcription factor VanR	94.37	91.515	2	read	AMRFinderPlus
Urban beach 1	vanXY-C	D-Ala-D-Ala dipeptidase/D-Ala-D-Ala carboxypeptidase VanXY-C	100	98.95	1	read	AMRFinderPlus
Urban beach 2	aph(3'')-Ib	aminoglycoside O-phosphotransferase APH(3'')-Ib	97.75	90.42	1	read	AMRFinderPlus
Urban beach 2	aph(6)-Id	aminoglycoside O-phosphotransferase APH(6)-Id	83.45	98.71	1	read	AMRFinderPlus
Urban beach 2	blaOXA	OXA-919 family class D beta-lactamase	91.88	96.2867	3	read	AMRFinderPlus
Urban beach 2	lnu(A)	lincosamide nucleotidyltransferase Lnu(A)	76.4	95.12	1	read	AMRFinderPlus
Urban beach 2	oqxA	multidrug efflux RND transporter periplasmic adaptor subunit OqxA	90.03	90.37	1	read	AMRFinderPlus
Urban beach 2	oqxB	multidrug efflux RND transporter permease subunit OqxB	50	90.67	1	read	AMRFinderPlus
Urban beach 2	qacG2	quaternary ammonium compound efflux SMR transporter QacG2	77.725	99.545	2	read	AMRFinderPlus
Urban beach 2	vanR	vancomycin resistance response regulator transcription factor VanR	98.27	91.27	1	read	AMRFinderPlus
Urban beach 3	aph(3'')-Ib	aminoglycoside O-phosphotransferase APH(3'')-Ib	79.5267	96.9033	3	read	AMRFinderPlus
Urban beach 3	aph(6)-Id	aminoglycoside O-phosphotransferase APH(6)-Id	52.88	91.16	1	read	AMRFinderPlus
Urban beach 3	blaL1	L1 family subclass B3 metallo-beta-lactamase	100	92.76	1	read	AMRFinderPlus
Urban beach 3	blaOXA	OXA-919 family class D beta-lactamase	78.184	98.428	5	read	AMRFinderPlus
Urban beach 3	blaPSZ	PSZ family class C beta-lactamase	100	96.57	1	read	AMRFinderPlus
Urban beach 3	blaPSZ1	PSZ family class C beta-lactamase	100	96.57	1	read	AMRFinderPlus
Urban beach 3	cmx	chloramphenicol efflux MFS transporter Cmx	66.5	97.71	1	read	AMRFinderPlus
Urban beach 3	vanR	vancomycin resistance response regulator transcription factor VanR	86.58	92.5	1	read	AMRFinderPlus
Urban beach 4	aph(6)-Id	aminoglycoside O-phosphotransferase APH(6)-Id	74.28	99.69	2	read	AMRFinderPlus
Urban beach 4	blaOXA	OXA-919 family class D beta-lactamase	96.36	98.11	1	read	AMRFinderPlus
Urban beach 5	aph(3'')-Ib	aminoglycoside O-phosphotransferase APH(3'')-Ib	65.17	94.83	1	read	AMRFinderPlus
Urban beach 5	aph(6)-Id	aminoglycoside O-phosphotransferase APH(6)-Id	86.33	95.45	1	read	AMRFinderPlus
Urban beach 5	blaOXA	OXA-919 family class D beta-lactamase	58.91	90.12	1	read	AMRFinderPlus
Urban beach 5	erm(T)	23S rRNA (adenine(2058)-N(6))-methyltransferase Erm(T)	100	100	1	read	AMRFinderPlus
Urban beach 5	qacG2	quaternary ammonium compound efflux SMR transporter QacG2	100	100	1	read	AMRFinderPlus
Urban beach 6	aph(3'')-Ib	aminoglycoside O-phosphotransferase APH(3'')-Ib	58.05	98.71	1	read	AMRFinderPlus
Urban beach 6	aph(6)-Id	aminoglycoside O-phosphotransferase APH(6)-Id	76.62	98.12	1	read	AMRFinderPlus
Urban beach 6	blaOXA	OXA-919 family class D beta-lactamase	77.09	94.82	2	read	AMRFinderPlus
Urban beach 6	cmx	chloramphenicol efflux MFS transporter Cmx	80.56	99.37	1	read	AMRFinderPlus
Urban beach 6	sul1	sulfonamide-resistant dihydropteroate synthase Sul1	78.18	95.81	1	read	AMRFinderPlus
Outer belt 1	blaI	penicillinase repressor BlaI	53.97	95.59	1	read	AMRFinderPlus
Outer belt 1	vanR	vancomycin resistance response regulator transcription factor VanR	66.88	92.25	2	read	AMRFinderPlus
Outer belt 2	blaOXA	OXA-919 family class D beta-lactamase	54.55	97.33	1	read	AMRFinderPlus
Outer belt 2	erm(C)	23S rRNA (adenine(2058)-N(6))-methyltransferase Erm(C)	90.16	98.64	1	read	AMRFinderPlus
Outer belt 2	qacL	quaternary ammonium compound efflux SMR transporter QacL	77.27	97.65	1	read	AMRFinderPlus
Outer belt 3	blaI	penicillinase repressor BlaI	100	93.75	1	read	AMRFinderPlus
Outer belt 3	tet(K)	tetracycline efflux MFS transporter Tet(K)	66.01	98.02	1	read	AMRFinderPlus
Outer belt 5	vanC	D-alanine--D-serine ligase VanC2/3	85.14	99.33	1	read	AMRFinderPlus
Outer belt 5	vanR-C	vancomycin resistance response regulator transcription factor VanR-C	50.65	96.58	1	read	AMRFinderPlus
Outer belt 5	vanS-C	vancomycin resistance histidine kinase VanS-C	56.38	91.67	1	read	AMRFinderPlus
Outer belt 5	vanXY-C	D-Ala-D-Ala dipeptidase/D-Ala-D-Ala carboxypeptidase VanXY-C	66.32	99.21	1	read	AMRFinderPlus
Outer belt 6	aph(3'')-Ib	aminoglycoside O-phosphotransferase APH(3'')-Ib	78.09	96.46	2	read	AMRFinderPlus
Outer belt 6	aph(6)-Id	aminoglycoside O-phosphotransferase APH(6)-Id	89.93	98.8	1	read	AMRFinderPlus
Outer belt 6	blaL1	L1 family subclass B3 metallo-beta-lactamase	84.48	99.18	1	read	AMRFinderPlus
Urban beach 1	aph(6)-Id	aminoglycoside O-phosphotransferase APH(6)-Id	100	100	1	contig pooled per sampling event	ABRicate
Urban beach 1	aph(3'')-Ib	aminoglycoside O-phosphotransferase APH(3'')-Ib	100	99.88	1	contig pooled per sampling event	ABRicate
Urban beach 1	blaL1	L1 family subclass B3 metallo-beta-lactamase	99.08	92.71	1	contig pooled per sampling event	ABRicate
Urban beach 1	lnu(A)	lincosamide nucleotidyltransferase Lnu(A)	100	99.895	2	contig pooled per sampling event	ABRicate
Urban beach 2	aph(6)-Id	aminoglycoside O-phosphotransferase APH(6)-Id	100	100	1	contig pooled per sampling event	ABRicate
Urban beach 2	aph(3'')-Ib	aminoglycoside O-phosphotransferase APH(3'')-Ib	100	99.88	1	contig pooled per sampling event	ABRicate
Urban beach 1	aph(6)-Id	aminoglycoside O-phosphotransferase APH(6)-Id	100	100	1	contig pooled per sampling event	AMRFinderPlus
Urban beach 1	aph(3'')-Ib	aminoglycoside O-phosphotransferase APH(3'')-Ib	100	100	1	contig pooled per sampling event	AMRFinderPlus
Urban beach 1	blaPSZ	PSZ family class C beta-lactamase	100	97.1	1	contig pooled per sampling event	AMRFinderPlus
Urban beach 1	lnu(A)	lincosamide nucleotidyltransferase Lnu(A)	100	100	2	contig pooled per sampling event	AMRFinderPlus
Urban beach 1	blaOXA	OXA-919 family class D beta-lactamase	100	99.64	2	contig pooled per sampling event	AMRFinderPlus
Urban beach 2	aph(6)-Id	aminoglycoside O-phosphotransferase APH(6)-Id	100	100	1	contig pooled per sampling event	AMRFinderPlus
Urban beach 2	aph(3'')-Ib	aminoglycoside O-phosphotransferase APH(3'')-Ib	100	100	1	contig pooled per sampling event	AMRFinderPlus
Urban beach 2	blaPSZ	PSZ family class C beta-lactamase	100	97.1	1	contig pooled per sampling event	AMRFinderPlus
Outer belt 1	blaOXA	OXA-919 family class D beta-lactamase	100	99.64	1	contig pooled per sampling event	AMRFinderPlus
Green belt	vanR-O	VanO-type vancomycin resistance response regulator transcription factor VanR	96.72	89.3	1	contig pooled per location	ABRicate
Urban beach	vanR-O	VanO-type vancomycin resistance response regulator transcription factor VanR	95.01	87.59	1	contig pooled per location	ABRicate
Urban beach	fosA_gen	FosA family fosfomycin resistance glutathione transferase	99.05	82.3	1	contig pooled per location	ABRicate
Urban beach	blaL1	L1 family subclass B3 metallo-beta-lactamase	100	94.17	1	contig pooled per location	ABRicate
Urban beach	aph(6)-Smalt	APH(6) family putative aminoglycoside O-phosphotransferase	99.14	89.7	1	contig pooled per location	ABRicate
Urban beach	lnu(A)	lincosamide nucleotidyltransferase Lnu(A)	100	99.79	1	contig pooled per location	ABRicate
Urban beach	aph(6)-Id	aminoglycoside O-phosphotransferase APH(6)-Id	100	100	1	contig pooled per location	ABRicate
Urban beach	aph(3'')-Ib	aminoglycoside O-phosphotransferase APH(3'')-Ib	100	99.88	1	contig pooled per location	ABRicate
Urban beach	lnu(A)	lincosamide nucleotidyltransferase Lnu(A)	100	100	1	contig pooled per location	ABRicate
Green belt	vanR	vancomycin resistance response regulator transcription factor VanR	51.08	91.53	1	contig pooled per location	AMRFinderPlus
Urban beach	vanR	vancomycin resistance response regulator transcription factor VanR	98.7	91.67	1	contig pooled per location	AMRFinderPlus
Urban beach	blaOXA	OXA-919 family class D beta-lactamase	100	99.64	1	contig pooled per location	AMRFinderPlus
Urban beach	blaL1	L1 family subclass B3 metallo-beta-lactamase	53.45	90.97	1	contig pooled per location	AMRFinderPlus
Urban beach	aph(6)	APH(6) family putative aminoglycoside O-phosphotransferase	99.63	91.08	1	contig pooled per location	AMRFinderPlus
Urban beach	blaOXA	OXA-919 family class D beta-lactamase	100	92.73	1	contig pooled per location	AMRFinderPlus
Urban beach	lnu(A)	lincosamide nucleotidyltransferase Lnu(A)	100	100	1	contig pooled per location	AMRFinderPlus
Urban beach	aph(6)-Id	aminoglycoside O-phosphotransferase APH(6)-Id	100	100	1	contig pooled per location	AMRFinderPlus
Urban beach	aph(3'')-Ib	aminoglycoside O-phosphotransferase APH(3'')-Ib	100	100	1	contig pooled per location	AMRFinderPlus
Urban beach	lnu(A)	lincosamide nucleotidyltransferase Lnu(A)	100	100	1	contig pooled per location	AMRFinderPlus
Urban beach	blaPSZ	PSZ family class C beta-lactamase	100	97.1	1	contig pooled per location	AMRFinderPlus
